# Supplementary material for: Structural basis of mitochondrial membrane bending by the I–II–III2–IV2 supercomplex
Source: Nature. 2023 Mar 22;615(7954):934–8. doi: 10.1038/s41586-023-05817-y (PMC10060162; doi:10.1038/s41586-023-05817-y)
Supplement: Supplementary file 7 — Source Data Extended Data Fig. 8 [file 41586_2023_5817_MOESM7_ESM.xlsx]

## Sheet: source data main panel
X	Y
380	0.10892
381	0.09292
382	0.08274
383	0.06957
384	0.06126
385	0.05195
386	0.04532
387	0.03791
388	0.02921
389	0.01973
390	0.01185
391	0.0061
392	-0.000310585
393	-0.00776
394	-0.01591
395	-0.02041
396	-0.02596
397	-0.03121
398	-0.03675
399	-0.04208
400	-0.04772
401	-0.0527
402	-0.06048
403	-0.06514
404	-0.07113
405	-0.07781
406	-0.08484
407	-0.08996
408	-0.09669
409	-0.10145
410	-0.10769
411	-0.10922
412	-0.11065
413	-0.10759
414	-0.10099
415	-0.09013
416	-0.07662
417	-0.05925
418	-0.04272
419	-0.02755
420	-0.01065
421	0.00638
422	0.02445
423	0.04339
424	0.06259
425	0.0825
426	0.09901
427	0.11242
428	0.12621
429	0.13652
430	0.14547
431	0.15039
432	0.15283
433	0.15196
434	0.14753
435	0.14019
436	0.13138
437	0.12039
438	0.11029
439	0.10069
440	0.09092
441	0.08285
442	0.0749
443	0.06884
444	0.06407
445	0.06081
446	0.05867
447	0.05716
448	0.05621
449	0.05505
450	0.05326
451	0.05155
452	0.0492
453	0.04614
454	0.04269
455	0.03828
456	0.0337
457	0.02857
458	0.02364
459	0.01885
460	0.01447
461	0.01035
462	0.00722
463	0.00463
464	0.00228
465	0.000267133
466	-0.00113
467	-0.00232
468	-0.00299
469	-0.0038
470	-0.00427
471	-0.00457
472	-0.00463
473	-0.00494
474	-0.00503
475	-0.00517
476	-0.00555
477	-0.00553
478	-0.00602
479	-0.00641
480	-0.00628
481	-0.00613
482	-0.00582
483	-0.00543
484	-0.0054
485	-0.00544
486	-0.00559
487	-0.00561
488	-0.00553
489	-0.00539
490	-0.00521
491	-0.00476
492	-0.0044
493	-0.00387
494	-0.00321
495	-0.00265
496	-0.00214
497	-0.00153
498	-0.00125
499	-0.00066429
500	-3.72529e-09
501	0.000800338
502	0.00156
503	0.00223
504	0.00299
505	0.00368
506	0.00457
507	0.00533
508	0.0061
509	0.00669
510	0.00748
511	0.00825
512	0.00901
513	0.00972
514	0.01045
515	0.0111
516	0.01182
517	0.01243
518	0.01303
519	0.01371
520	0.01447
521	0.01528
522	0.01608
523	0.01668
524	0.01705
525	0.01707
526	0.01673
527	0.01618
528	0.01576
529	0.01562
530	0.01573
531	0.01577
532	0.01537
533	0.01434
534	0.01302
535	0.01162
536	0.01028
537	0.00912
538	0.0081
539	0.00734
540	0.00665
541	0.00623
542	0.00613
543	0.00617
544	0.00646
545	0.00709
546	0.00823
547	0.00988
548	0.01207
549	0.01466
550	0.01746
551	0.02022
552	0.02331
553	0.02667
554	0.03002
555	0.03296
556	0.03485
557	0.03602
558	0.0363
559	0.03616
560	0.03541
561	0.03429
562	0.03255
563	0.03021
564	0.02721
565	0.02333
566	0.01908
567	0.0146
568	0.01045
569	0.00712
570	0.00461
571	0.00293
572	0.00161
573	0.000706237
574	0.00027765
575	-4.06392e-05
576	-0.000107013
577	-3.72529e-09
578	0.000273628
579	0.00042367
580	0.000825256
581	0.00124
582	0.00157
583	0.00203
584	0.00233
585	0.00278
586	0.0032
587	0.0036
588	0.00411
589	0.00463
590	0.00513
591	0.0057
592	0.00626
593	0.00682
594	0.00743
595	0.008
596	0.00852
597	0.00912
598	0.00964
599	0.01021
600	0.01086
601	0.01148
602	0.01213
603	0.0127
604	0.01335
605	0.01392
606	0.01443
607	0.01486
608	0.01522
609	0.01534
610	0.01529
611	0.0151
612	0.01475
613	0.01421
614	0.01361
615	0.0128
616	0.0119
617	0.011
618	0.01017
619	0.00943
620	0.00867
621	0.00786
622	0.00715
623	0.00655
624	0.00592
625	0.00535
626	0.00473
627	0.00425
628	0.00374
629	0.00329
630	0.00285
631	0.00245
632	0.00204
633	0.00167
634	0.00128
635	0.000962761
636	0.000653304
637	0.000323778
638	7.00168e-05
639	-0.000159096
640	-0.000379022
641	-0.000549651
642	-0.000709146
643	-0.000824595
644	-0.00103
645	-0.00116
646	-0.00128
647	-0.00148
648	-0.00163
649	-0.0017
650	-0.0017
651	-0.0017
652	-0.00174
653	-0.00179
654	-0.00183
655	-0.00189
656	-0.0019
657	-0.00197
658	-0.00204
659	-0.00203
660	-0.00193
661	-0.00186
662	-0.00178
663	-0.00173
664	-0.00176
665	-0.00177
666	-0.00185
667	-0.00184
668	-0.0019
669	-0.00186
670	-0.00182
671	-0.00181
672	-0.00173
673	-0.00158
674	-0.00147
675	-0.00141
676	-0.00136
677	-0.00135
678	-0.00145
679	-0.00145
680	-0.00142
681	-0.00143
682	-0.00136
683	-0.00125
684	-0.00109
685	-0.000880018
686	-0.000830824
687	-0.00072226
688	-0.000748706
689	-0.000756934
690	-0.000795242
691	-0.000735386
692	-0.000662791
693	-0.000486575
694	-0.000218575
695	-0.000109493
696	5.88419e-05
697	0.000122497
698	7.89203e-05
699	2.90815e-05
700	0
_x001A_

## Sheet: peak fitting inset
X	source data	baseline	baseline corrected data for fit		X	other peak	bL peak	c1 peak	556 peak	bH peak	cumulative fit
536	0.01028	0.01	0.000284861		536	6.44556e-05	6.44556e-05	6.52317e-05	6.44556e-05	6.44556e-05	6.52317e-05
537	0.00912	0.00911	9.53942e-06		536.042	6.44556e-05	6.44556e-05	6.5274e-05	6.44556e-05	6.44556e-05	6.5274e-05
538	0.0081	0.0083	-0.000206997		536.084	6.44556e-05	6.44556e-05	6.53184e-05	6.44556e-05	6.44556e-05	6.53184e-05
539	0.00734	0.00756	-0.000220023		536.126	6.44556e-05	6.44556e-05	6.53652e-05	6.44556e-05	6.44556e-05	6.53652e-05
540	0.00665	0.00689	-0.00024106		536.168	6.44556e-05	6.44556e-05	6.54143e-05	6.44556e-05	6.44556e-05	6.54143e-05
541	0.00623	0.00627	-3.17295e-05		536.21	6.44556e-05	6.44556e-05	6.5466e-05	6.44556e-05	6.44556e-05	6.5466e-05
542	0.00613	0.0057	0.000434186		536.252	6.44556e-05	6.44556e-05	6.55202e-05	6.44556e-05	6.44556e-05	6.55202e-05
543	0.00617	0.00518	0.000996113		536.294	6.44556e-05	6.44556e-05	6.55773e-05	6.44556e-05	6.44556e-05	6.55773e-05
544	0.00646	0.0047	0.00176		536.336	6.44556e-05	6.44556e-05	6.56372e-05	6.44556e-05	6.44556e-05	6.56372e-05
545	0.00709	0.00427	0.00282		536.378	6.44556e-05	6.44556e-05	6.57001e-05	6.44556e-05	6.44556e-05	6.57001e-05
546	0.00823	0.00387	0.00437		536.42	6.44556e-05	6.44556e-05	6.57662e-05	6.44556e-05	6.44556e-05	6.57662e-05
547	0.00988	0.0035	0.00637		536.462	6.44556e-05	6.44556e-05	6.58356e-05	6.44556e-05	6.44556e-05	6.58356e-05
548	0.01207	0.00317	0.0089		536.505	6.44556e-05	6.44556e-05	6.59085e-05	6.44556e-05	6.44556e-05	6.59085e-05
549	0.01466	0.00287	0.01179		536.547	6.44556e-05	6.44556e-05	6.5985e-05	6.44556e-05	6.44556e-05	6.5985e-05
550	0.01746	0.00259	0.01487		536.589	6.44556e-05	6.44556e-05	6.60653e-05	6.44556e-05	6.44556e-05	6.60653e-05
551	0.02022	0.00233	0.01789		536.631	6.44556e-05	6.44556e-05	6.61495e-05	6.44556e-05	6.44556e-05	6.61495e-05
552	0.02331	0.0021	0.02122		536.673	6.44556e-05	6.44556e-05	6.62379e-05	6.44556e-05	6.44556e-05	6.6238e-05
553	0.02667	0.00188	0.02479		536.715	6.44556e-05	6.44556e-05	6.63307e-05	6.44556e-05	6.44556e-05	6.63307e-05
554	0.03002	0.00169	0.02833		536.757	6.44556e-05	6.44556e-05	6.6428e-05	6.44556e-05	6.44556e-05	6.6428e-05
555	0.03296	0.00151	0.03145		536.799	6.44556e-05	6.44556e-05	6.65301e-05	6.44556e-05	6.44556e-05	6.65301e-05
556	0.03485	0.00134	0.03351		536.841	6.44556e-05	6.44556e-05	6.66371e-05	6.44556e-05	6.44556e-05	6.66371e-05
557	0.03602	0.00119	0.03482		536.883	6.44556e-05	6.44556e-05	6.67493e-05	6.44556e-05	6.44556e-05	6.67493e-05
558	0.0363	0.00105	0.03524		536.925	6.44556e-05	6.44556e-05	6.68669e-05	6.44556e-05	6.44556e-05	6.6867e-05
559	0.03616	0.000927894	0.03523		536.967	6.44556e-05	6.44556e-05	6.69902e-05	6.44556e-05	6.44556e-05	6.69903e-05
560	0.03541	0.00081259	0.03459		537.009	6.44556e-05	6.44556e-05	6.71195e-05	6.44556e-05	6.44556e-05	6.71195e-05
561	0.03429	0.000707058	0.03358		537.051	6.44556e-05	6.44556e-05	6.72549e-05	6.44556e-05	6.44556e-05	6.72549e-05
562	0.03255	0.00061047	0.03194		537.093	6.44556e-05	6.44556e-05	6.73967e-05	6.44556e-05	6.44556e-05	6.73968e-05
563	0.03021	0.000522066	0.02969		537.135	6.44556e-05	6.44556e-05	6.75454e-05	6.44556e-05	6.44556e-05	6.75454e-05
564	0.02721	0.000441154	0.02677		537.177	6.44556e-05	6.44556e-05	6.7701e-05	6.44556e-05	6.44556e-05	6.77011e-05
565	0.02333	0.000367099	0.02296		537.219	6.44556e-05	6.44556e-05	6.7864e-05	6.44556e-05	6.44556e-05	6.78641e-05
566	0.01908	0.00029932	0.01878		537.261	6.44556e-05	6.44556e-05	6.80347e-05	6.44556e-05	6.44556e-05	6.80348e-05
567	0.0146	0.000237284	0.01436		537.303	6.44556e-05	6.44556e-05	6.82134e-05	6.44556e-05	6.44556e-05	6.82134e-05
568	0.01045	0.000180505	0.01027		537.345	6.44556e-05	6.44556e-05	6.84004e-05	6.44556e-05	6.44556e-05	6.84005e-05
569	0.00712	0.000128538	0.00699		537.387	6.44556e-05	6.44556e-05	6.85961e-05	6.44556e-05	6.44556e-05	6.85962e-05
570	0.00461	8.09735e-05	0.00453		537.429	6.44556e-05	6.44556e-05	6.8801e-05	6.44556e-05	6.44556e-05	6.8801e-05
571	0.00293	3.74399e-05	0.00289		537.471	6.44556e-05	6.44556e-05	6.90153e-05	6.44557e-05	6.44556e-05	6.90154e-05
572	0.00161	-2.40482e-06	0.00161		537.514	6.44556e-05	6.44556e-05	6.92394e-05	6.44557e-05	6.44556e-05	6.92395e-05
573	0.000706237	-3.88733e-05	0.00074511		537.556	6.44556e-05	6.44556e-05	6.94739e-05	6.44557e-05	6.44556e-05	6.9474e-05
574	0.00027765	-7.22517e-05	0.000349901		537.598	6.44556e-05	6.44556e-05	6.97191e-05	6.44557e-05	6.44556e-05	6.97192e-05
575	-4.06392e-05	-0.000102802	6.21627e-05		537.64	6.44556e-05	6.44556e-05	6.99755e-05	6.44557e-05	6.44556e-05	6.99756e-05
576	-0.000107013	-0.000130764	2.37508e-05		537.682	6.44556e-05	6.44556e-05	7.02436e-05	6.44557e-05	6.44556e-05	7.02437e-05
577	-3.72529e-09	-0.000156356	0.000156352		537.724	6.44556e-05	6.44556e-05	7.05237e-05	6.44557e-05	6.44556e-05	7.05239e-05
578	0.000273628	-0.00017978	0.000453408		537.766	6.44556e-05	6.44556e-05	7.08166e-05	6.44557e-05	6.44556e-05	7.08167e-05
					537.808	6.44556e-05	6.44556e-05	7.11226e-05	6.44557e-05	6.44556e-05	7.11228e-05
					537.85	6.44556e-05	6.44556e-05	7.14423e-05	6.44557e-05	6.44556e-05	7.14425e-05
					537.892	6.44556e-05	6.44556e-05	7.17763e-05	6.44557e-05	6.44556e-05	7.17765e-05
					537.934	6.44556e-05	6.44556e-05	7.21251e-05	6.44558e-05	6.44556e-05	7.21254e-05
					537.976	6.44556e-05	6.44556e-05	7.24894e-05	6.44558e-05	6.44556e-05	7.24897e-05
					538.018	6.44556e-05	6.44556e-05	7.28699e-05	6.44558e-05	6.44556e-05	7.28701e-05
					538.06	6.44556e-05	6.44556e-05	7.3267e-05	6.44558e-05	6.44556e-05	7.32673e-05
					538.102	6.44556e-05	6.44556e-05	7.36816e-05	6.44558e-05	6.44557e-05	7.36819e-05
					538.144	6.44556e-05	6.44556e-05	7.41142e-05	6.44558e-05	6.44557e-05	7.41146e-05
					538.186	6.44556e-05	6.44556e-05	7.45657e-05	6.44559e-05	6.44557e-05	7.45661e-05
					538.228	6.44556e-05	6.44556e-05	7.50368e-05	6.44559e-05	6.44557e-05	7.50372e-05
					538.27	6.44556e-05	6.44556e-05	7.55282e-05	6.44559e-05	6.44557e-05	7.55287e-05
					538.312	6.44556e-05	6.44556e-05	7.60408e-05	6.44559e-05	6.44557e-05	7.60413e-05
					538.354	6.44556e-05	6.44556e-05	7.65754e-05	6.4456e-05	6.44557e-05	7.65759e-05
					538.396	6.44556e-05	6.44556e-05	7.71328e-05	6.4456e-05	6.44557e-05	7.71334e-05
					538.438	6.44556e-05	6.44556e-05	7.77139e-05	6.44561e-05	6.44557e-05	7.77145e-05
					538.48	6.44556e-05	6.44556e-05	7.83197e-05	6.44561e-05	6.44557e-05	7.83204e-05
					538.523	6.44556e-05	6.44556e-05	7.8951e-05	6.44561e-05	6.44557e-05	7.89518e-05
					538.565	6.44557e-05	6.44556e-05	7.96089e-05	6.44562e-05	6.44557e-05	7.96097e-05
					538.607	6.44557e-05	6.44556e-05	8.02944e-05	6.44562e-05	6.44557e-05	8.02953e-05
					538.649	6.44557e-05	6.44556e-05	8.10085e-05	6.44563e-05	6.44557e-05	8.10095e-05
					538.691	6.44557e-05	6.44556e-05	8.17523e-05	6.44563e-05	6.44558e-05	8.17534e-05
					538.733	6.44557e-05	6.44556e-05	8.2527e-05	6.44564e-05	6.44558e-05	8.25281e-05
					538.775	6.44557e-05	6.44556e-05	8.33336e-05	6.44565e-05	6.44558e-05	8.33347e-05
					538.817	6.44557e-05	6.44556e-05	8.41733e-05	6.44566e-05	6.44558e-05	8.41746e-05
					538.859	6.44557e-05	6.44556e-05	8.50474e-05	6.44566e-05	6.44558e-05	8.50488e-05
					538.901	6.44557e-05	6.44556e-05	8.59572e-05	6.44567e-05	6.44558e-05	8.59587e-05
					538.943	6.44557e-05	6.44556e-05	8.69039e-05	6.44568e-05	6.44559e-05	8.69056e-05
					538.985	6.44557e-05	6.44556e-05	8.7889e-05	6.44569e-05	6.44559e-05	8.78907e-05
					539.027	6.44557e-05	6.44556e-05	8.89137e-05	6.4457e-05	6.44559e-05	8.89156e-05
					539.069	6.44557e-05	6.44556e-05	8.99796e-05	6.44572e-05	6.44559e-05	8.99816e-05
					539.111	6.44558e-05	6.44556e-05	9.1088e-05	6.44573e-05	6.44559e-05	9.10903e-05
					539.153	6.44558e-05	6.44556e-05	9.22406e-05	6.44574e-05	6.4456e-05	9.2243e-05
					539.195	6.44558e-05	6.44556e-05	9.34389e-05	6.44576e-05	6.4456e-05	9.34415e-05
					539.237	6.44558e-05	6.44556e-05	9.46845e-05	6.44577e-05	6.4456e-05	9.46873e-05
					539.279	6.44558e-05	6.44556e-05	9.59791e-05	6.44579e-05	6.4456e-05	9.59822e-05
					539.321	6.44558e-05	6.44556e-05	9.73244e-05	6.44581e-05	6.44561e-05	9.73277e-05
					539.363	6.44559e-05	6.44556e-05	9.87222e-05	6.44583e-05	6.44561e-05	9.87257e-05
					539.405	6.44559e-05	6.44556e-05	0.000100174	6.44585e-05	6.44561e-05	0.000100178
					539.447	6.44559e-05	6.44556e-05	0.000101682	6.44588e-05	6.44562e-05	0.000101687
					539.489	6.44559e-05	6.44556e-05	0.000103249	6.4459e-05	6.44562e-05	0.000103253
					539.532	6.44559e-05	6.44556e-05	0.000104875	6.44593e-05	6.44563e-05	0.00010488
					539.574	6.4456e-05	6.44556e-05	0.000106564	6.44596e-05	6.44563e-05	0.000106569
					539.616	6.4456e-05	6.44556e-05	0.000108316	6.44599e-05	6.44564e-05	0.000108322
					539.658	6.4456e-05	6.44556e-05	0.000110135	6.44603e-05	6.44564e-05	0.000110141
					539.7	6.44561e-05	6.44556e-05	0.000112023	6.44607e-05	6.44565e-05	0.000112029
					539.742	6.44561e-05	6.44556e-05	0.000113981	6.44611e-05	6.44565e-05	0.000113988
					539.784	6.44561e-05	6.44556e-05	0.000116013	6.44615e-05	6.44566e-05	0.000116021
					539.826	6.44562e-05	6.44556e-05	0.00011812	6.4462e-05	6.44567e-05	0.000118128
					539.868	6.44562e-05	6.44556e-05	0.000120306	6.44625e-05	6.44568e-05	0.000120314
					539.91	6.44563e-05	6.44556e-05	0.000122572	6.4463e-05	6.44568e-05	0.000122581
					539.952	6.44563e-05	6.44556e-05	0.000124921	6.44636e-05	6.44569e-05	0.000124931
					539.994	6.44564e-05	6.44556e-05	0.000127356	6.44642e-05	6.4457e-05	0.000127367
					540.036	6.44564e-05	6.44556e-05	0.000129879	6.44649e-05	6.44571e-05	0.000129891
					540.078	6.44565e-05	6.44556e-05	0.000132494	6.44656e-05	6.44572e-05	0.000132507
					540.12	6.44566e-05	6.44556e-05	0.000135204	6.44664e-05	6.44573e-05	0.000135217
					540.162	6.44567e-05	6.44556e-05	0.000138011	6.44672e-05	6.44574e-05	0.000138025
					540.204	6.44567e-05	6.44556e-05	0.000140918	6.44681e-05	6.44576e-05	0.000140933
					540.246	6.44568e-05	6.44556e-05	0.000143928	6.44691e-05	6.44577e-05	0.000143945
					540.288	6.44569e-05	6.44556e-05	0.000147045	6.44702e-05	6.44578e-05	0.000147063
					540.33	6.4457e-05	6.44556e-05	0.000150272	6.44713e-05	6.4458e-05	0.000150291
					540.372	6.44571e-05	6.44556e-05	0.000153612	6.44725e-05	6.44581e-05	0.000153633
					540.414	6.44572e-05	6.44556e-05	0.000157069	6.44738e-05	6.44583e-05	0.000157091
					540.456	6.44573e-05	6.44556e-05	0.000160646	6.44751e-05	6.44585e-05	0.00016067
					540.499	6.44575e-05	6.44556e-05	0.000164346	6.44766e-05	6.44587e-05	0.000164372
					540.541	6.44576e-05	6.44556e-05	0.000168174	6.44782e-05	6.44589e-05	0.000168202
					540.583	6.44577e-05	6.44556e-05	0.000172133	6.44799e-05	6.44591e-05	0.000172163
					540.625	6.44579e-05	6.44556e-05	0.000176228	6.44817e-05	6.44594e-05	0.00017626
					540.667	6.44581e-05	6.44556e-05	0.000180461	6.44837e-05	6.44596e-05	0.000180495
					540.709	6.44582e-05	6.44556e-05	0.000184837	6.44858e-05	6.44599e-05	0.000184874
					540.751	6.44584e-05	6.44556e-05	0.00018936	6.4488e-05	6.44601e-05	0.0001894
					540.793	6.44586e-05	6.44556e-05	0.000194034	6.44905e-05	6.44604e-05	0.000194077
					540.835	6.44588e-05	6.44556e-05	0.000198864	6.4493e-05	6.44608e-05	0.00019891
					540.877	6.44591e-05	6.44556e-05	0.000203854	6.44958e-05	6.44611e-05	0.000203903
					540.919	6.44593e-05	6.44556e-05	0.000209008	6.44988e-05	6.44615e-05	0.000209061
					540.961	6.44596e-05	6.44556e-05	0.000214331	6.45019e-05	6.44618e-05	0.000214388
					541.003	6.44599e-05	6.44556e-05	0.000219828	6.45053e-05	6.44622e-05	0.000219889
					541.045	6.44602e-05	6.44556e-05	0.000225503	6.4509e-05	6.44627e-05	0.000225568
					541.087	6.44605e-05	6.44556e-05	0.000231361	6.45128e-05	6.44631e-05	0.000231431
					541.129	6.44608e-05	6.44556e-05	0.000237408	6.4517e-05	6.44636e-05	0.000237483
					541.171	6.44612e-05	6.44556e-05	0.000243647	6.45214e-05	6.44641e-05	0.000243727
					541.213	6.44616e-05	6.44556e-05	0.000250085	6.45262e-05	6.44647e-05	0.000250171
					541.255	6.4462e-05	6.44556e-05	0.000256727	6.45313e-05	6.44653e-05	0.000256819
					541.297	6.44624e-05	6.44556e-05	0.000263577	6.45367e-05	6.44659e-05	0.000263676
					541.339	6.44629e-05	6.44556e-05	0.000270642	6.45425e-05	6.44665e-05	0.000270747
					541.381	6.44634e-05	6.44556e-05	0.000277927	6.45487e-05	6.44672e-05	0.000278039
					541.423	6.44639e-05	6.44556e-05	0.000285437	6.45553e-05	6.4468e-05	0.000285557
					541.465	6.44645e-05	6.44556e-05	0.000293178	6.45624e-05	6.44687e-05	0.000293307
					541.508	6.44651e-05	6.44556e-05	0.000301156	6.457e-05	6.44696e-05	0.000301294
					541.55	6.44657e-05	6.44556e-05	0.000309378	6.4578e-05	6.44704e-05	0.000309525
					541.592	6.44664e-05	6.44556e-05	0.000317848	6.45866e-05	6.44714e-05	0.000318005
					541.634	6.44671e-05	6.44556e-05	0.000326573	6.45958e-05	6.44724e-05	0.000326742
					541.676	6.44679e-05	6.44556e-05	0.00033556	6.46056e-05	6.44734e-05	0.00033574
					541.718	6.44687e-05	6.44556e-05	0.000344814	6.46161e-05	6.44745e-05	0.000345007
					541.76	6.44696e-05	6.44556e-05	0.000354342	6.46272e-05	6.44757e-05	0.000354548
					541.802	6.44706e-05	6.44556e-05	0.000364151	6.46391e-05	6.44769e-05	0.000364371
					541.844	6.44716e-05	6.44556e-05	0.000374248	6.46518e-05	6.44783e-05	0.000374482
					541.886	6.44726e-05	6.44556e-05	0.000384638	6.46653e-05	6.44797e-05	0.000384889
					541.928	6.44737e-05	6.44556e-05	0.000395329	6.46796e-05	6.44812e-05	0.000395596
					541.97	6.44749e-05	6.44556e-05	0.000406327	6.4695e-05	6.44827e-05	0.000406613
					542.012	6.44762e-05	6.44556e-05	0.00041764	6.47113e-05	6.44844e-05	0.000417945
					542.054	6.44776e-05	6.44556e-05	0.000429275	6.47287e-05	6.44862e-05	0.000429601
					542.096	6.4479e-05	6.44556e-05	0.000441239	6.47472e-05	6.4488e-05	0.000441586
					542.138	6.44805e-05	6.44556e-05	0.000453539	6.47669e-05	6.449e-05	0.000453909
					542.18	6.44822e-05	6.44556e-05	0.000466182	6.47878e-05	6.44921e-05	0.000466577
					542.222	6.44839e-05	6.44556e-05	0.000479177	6.48101e-05	6.44943e-05	0.000479598
					542.264	6.44857e-05	6.44556e-05	0.00049253	6.48338e-05	6.44967e-05	0.000492979
					542.306	6.44877e-05	6.44556e-05	0.000506249	6.48591e-05	6.44991e-05	0.000506728
					542.348	6.44897e-05	6.44556e-05	0.000520342	6.48859e-05	6.45018e-05	0.000520853
					542.39	6.44919e-05	6.44556e-05	0.000534817	6.49144e-05	6.45045e-05	0.000535361
					542.432	6.44942e-05	6.44556e-05	0.000549681	6.49448e-05	6.45075e-05	0.000550261
					542.474	6.44967e-05	6.44556e-05	0.000564943	6.4977e-05	6.45106e-05	0.000565561
					542.517	6.44993e-05	6.44556e-05	0.000580611	6.50112e-05	6.45139e-05	0.000581268
					542.559	6.45021e-05	6.44556e-05	0.000596692	6.50476e-05	6.45173e-05	0.000597392
					542.601	6.4505e-05	6.44556e-05	0.000613195	6.50862e-05	6.4521e-05	0.00061394
					542.643	6.45081e-05	6.44556e-05	0.000630128	6.51272e-05	6.45249e-05	0.000630922
					542.685	6.45114e-05	6.44556e-05	0.0006475	6.51708e-05	6.4529e-05	0.000648344
					542.727	6.45149e-05	6.44556e-05	0.000665318	6.5217e-05	6.45333e-05	0.000666216
					542.769	6.45187e-05	6.44556e-05	0.000683591	6.5266e-05	6.45379e-05	0.000684547
					542.811	6.45226e-05	6.44556e-05	0.000702328	6.5318e-05	6.45427e-05	0.000703345
					542.853	6.45268e-05	6.44556e-05	0.000721538	6.53732e-05	6.45478e-05	0.000722619
					542.895	6.45312e-05	6.44556e-05	0.000741228	6.54318e-05	6.45532e-05	0.000742377
					542.937	6.45358e-05	6.44556e-05	0.000761408	6.54938e-05	6.45589e-05	0.000762629
					542.979	6.45408e-05	6.44556e-05	0.000782085	6.55596e-05	6.45649e-05	0.000783384
					543.021	6.4546e-05	6.44556e-05	0.00080327	6.56293e-05	6.45712e-05	0.00080465
					543.063	6.45516e-05	6.44556e-05	0.00082497	6.57032e-05	6.45779e-05	0.000826436
					543.105	6.45575e-05	6.44556e-05	0.000847195	6.57815e-05	6.4585e-05	0.000848752
					543.147	6.45637e-05	6.44556e-05	0.000869953	6.58644e-05	6.45925e-05	0.000871607
					543.189	6.45702e-05	6.44556e-05	0.000893253	6.59522e-05	6.46003e-05	0.000895009
					543.231	6.45772e-05	6.44556e-05	0.000917104	6.60451e-05	6.46086e-05	0.000918969
					543.273	6.45845e-05	6.44556e-05	0.000941515	6.61435e-05	6.46174e-05	0.000943494
					543.315	6.45923e-05	6.44556e-05	0.000966495	6.62477e-05	6.46266e-05	0.000968595
					543.357	6.46005e-05	6.44556e-05	0.000992052	6.63578e-05	6.46364e-05	0.00099428
					543.399	6.46092e-05	6.44556e-05	0.00102	6.64744e-05	6.46466e-05	0.00102
					543.441	6.46183e-05	6.44556e-05	0.00104	6.65977e-05	6.46575e-05	0.00105
					543.483	6.4628e-05	6.44556e-05	0.00107	6.67281e-05	6.46689e-05	0.00107
					543.526	6.46383e-05	6.44556e-05	0.0011	6.68659e-05	6.46809e-05	0.0011
					543.568	6.46491e-05	6.44556e-05	0.00113	6.70116e-05	6.46936e-05	0.00113
					543.61	6.46605e-05	6.44556e-05	0.00116	6.71655e-05	6.47069e-05	0.00116
					543.652	6.46725e-05	6.44556e-05	0.00119	6.73282e-05	6.4721e-05	0.00119
					543.694	6.46853e-05	6.44556e-05	0.00122	6.75e-05	6.47358e-05	0.00122
					543.736	6.46987e-05	6.44556e-05	0.00125	6.76815e-05	6.47514e-05	0.00125
					543.778	6.47129e-05	6.44556e-05	0.00128	6.78731e-05	6.47678e-05	0.00129
					543.82	6.47278e-05	6.44556e-05	0.00131	6.80754e-05	6.47851e-05	0.00132
					543.862	6.47436e-05	6.44556e-05	0.00135	6.8289e-05	6.48033e-05	0.00135
					543.904	6.47602e-05	6.44556e-05	0.00138	6.85143e-05	6.48225e-05	0.00139
					543.946	6.47778e-05	6.44556e-05	0.00142	6.8752e-05	6.48427e-05	0.00142
					543.988	6.47963e-05	6.44556e-05	0.00145	6.90028e-05	6.48639e-05	0.00146
					544.03	6.48158e-05	6.44556e-05	0.00149	6.92672e-05	6.48863e-05	0.00149
					544.072	6.48363e-05	6.44556e-05	0.00152	6.9546e-05	6.49098e-05	0.00153
					544.114	6.4858e-05	6.44556e-05	0.00156	6.98399e-05	6.49345e-05	0.00157
					544.156	6.48808e-05	6.44556e-05	0.0016	7.01497e-05	6.49605e-05	0.00161
					544.198	6.49048e-05	6.44556e-05	0.00164	7.04761e-05	6.49879e-05	0.00164
					544.24	6.49301e-05	6.44556e-05	0.00168	7.082e-05	6.50166e-05	0.00169
					544.282	6.49568e-05	6.44556e-05	0.00172	7.11822e-05	6.50469e-05	0.00173
					544.324	6.49848e-05	6.44556e-05	0.00176	7.15636e-05	6.50787e-05	0.00177
					544.366	6.50144e-05	6.44556e-05	0.0018	7.19651e-05	6.51121e-05	0.00181
					544.408	6.50455e-05	6.44557e-05	0.00184	7.23878e-05	6.51472e-05	0.00185
					544.45	6.50782e-05	6.44557e-05	0.00189	7.28326e-05	6.51841e-05	0.0019
					544.492	6.51126e-05	6.44557e-05	0.00193	7.33007e-05	6.52228e-05	0.00194
					544.535	6.51488e-05	6.44557e-05	0.00198	7.3793e-05	6.52636e-05	0.00199
					544.577	6.51869e-05	6.44557e-05	0.00202	7.43109e-05	6.53063e-05	0.00203
					544.619	6.52269e-05	6.44557e-05	0.00207	7.48554e-05	6.53512e-05	0.00208
					544.661	6.5269e-05	6.44557e-05	0.00212	7.54278e-05	6.53984e-05	0.00213
					544.703	6.53133e-05	6.44557e-05	0.00217	7.60295e-05	6.54479e-05	0.00218
					544.745	6.53598e-05	6.44557e-05	0.00222	7.66617e-05	6.54999e-05	0.00223
					544.787	6.54087e-05	6.44557e-05	0.00227	7.7326e-05	6.55544e-05	0.00228
					544.829	6.546e-05	6.44557e-05	0.00232	7.80237e-05	6.56117e-05	0.00233
					544.871	6.5514e-05	6.44557e-05	0.00237	7.87565e-05	6.56718e-05	0.00238
					544.913	6.55706e-05	6.44558e-05	0.00242	7.95259e-05	6.57348e-05	0.00244
					544.955	6.56301e-05	6.44558e-05	0.00247	8.03335e-05	6.58009e-05	0.00249
					544.997	6.56926e-05	6.44558e-05	0.00253	8.11812e-05	6.58703e-05	0.00255
					545.039	6.57581e-05	6.44558e-05	0.00258	8.20707e-05	6.5943e-05	0.0026
					545.081	6.58269e-05	6.44558e-05	0.00264	8.30038e-05	6.60193e-05	0.00266
					545.123	6.58991e-05	6.44558e-05	0.0027	8.39825e-05	6.60993e-05	0.00272
					545.165	6.59748e-05	6.44558e-05	0.00275	8.50088e-05	6.61831e-05	0.00278
					545.207	6.60543e-05	6.44559e-05	0.00281	8.60848e-05	6.6271e-05	0.00284
					545.249	6.61376e-05	6.44559e-05	0.00287	8.72127e-05	6.63631e-05	0.0029
					545.291	6.6225e-05	6.44559e-05	0.00293	8.83946e-05	6.64596e-05	0.00296
					545.333	6.63165e-05	6.44559e-05	0.003	8.9633e-05	6.65607e-05	0.00302
					545.375	6.64125e-05	6.4456e-05	0.00306	9.09303e-05	6.66666e-05	0.00309
					545.417	6.65131e-05	6.4456e-05	0.00312	9.2289e-05	6.67776e-05	0.00315
					545.459	6.66186e-05	6.4456e-05	0.00318	9.37116e-05	6.68938e-05	0.00322
					545.501	6.6729e-05	6.44561e-05	0.00325	9.5201e-05	6.70155e-05	0.00328
					545.544	6.68447e-05	6.44561e-05	0.00332	9.67597e-05	6.71429e-05	0.00335
					545.586	6.69658e-05	6.44561e-05	0.00338	9.83909e-05	6.72762e-05	0.00342
					545.628	6.70927e-05	6.44562e-05	0.00345	0.000100097	6.74158e-05	0.00349
					545.67	6.72255e-05	6.44562e-05	0.00352	0.000101882	6.7562e-05	0.00356
					545.712	6.73645e-05	6.44563e-05	0.00359	0.000103749	6.77148e-05	0.00363
					545.754	6.75099e-05	6.44563e-05	0.00366	0.000105701	6.78748e-05	0.0037
					545.796	6.76621e-05	6.44564e-05	0.00373	0.000107741	6.80422e-05	0.00378
					545.838	6.78213e-05	6.44564e-05	0.0038	0.000109873	6.82172e-05	0.00385
					545.88	6.79879e-05	6.44565e-05	0.00387	0.000112101	6.84003e-05	0.00393
					545.922	6.8162e-05	6.44565e-05	0.00395	0.000114428	6.85918e-05	0.004
					545.964	6.83441e-05	6.44566e-05	0.00402	0.000116858	6.87919e-05	0.00408
					546.006	6.85345e-05	6.44567e-05	0.0041	0.000119396	6.90012e-05	0.00416
					546.048	6.87334e-05	6.44568e-05	0.00417	0.000122046	6.922e-05	0.00424
					546.09	6.89413e-05	6.44569e-05	0.00425	0.000124812	6.94486e-05	0.00432
					546.132	6.91585e-05	6.44569e-05	0.00433	0.000127697	6.96875e-05	0.0044
					546.174	6.93855e-05	6.4457e-05	0.00441	0.000130708	6.99371e-05	0.00448
					546.216	6.96225e-05	6.44571e-05	0.00448	0.000133849	7.01979e-05	0.00456
					546.258	6.987e-05	6.44573e-05	0.00456	0.000137124	7.04703e-05	0.00465
					546.3	7.01284e-05	6.44574e-05	0.00465	0.000140539	7.07548e-05	0.00473
					546.342	7.03981e-05	6.44575e-05	0.00473	0.000144099	7.10519e-05	0.00482
					546.384	7.06796e-05	6.44577e-05	0.00481	0.000147809	7.13621e-05	0.00491
					546.426	7.09734e-05	6.44578e-05	0.00489	0.000151674	7.1686e-05	0.00499
					546.468	7.12799e-05	6.4458e-05	0.00498	0.000155701	7.2024e-05	0.00508
					546.511	7.15996e-05	6.44581e-05	0.00506	0.000159895	7.23768e-05	0.00517
					546.553	7.19331e-05	6.44583e-05	0.00515	0.000164262	7.2745e-05	0.00526
					546.595	7.22808e-05	6.44585e-05	0.00523	0.000168809	7.31291e-05	0.00536
					546.637	7.26432e-05	6.44587e-05	0.00532	0.000173541	7.35299e-05	0.00545
					546.679	7.30211e-05	6.44589e-05	0.00541	0.000178466	7.3948e-05	0.00554
					546.721	7.34149e-05	6.44592e-05	0.0055	0.000183589	7.4384e-05	0.00564
					546.763	7.38252e-05	6.44594e-05	0.00559	0.000188918	7.48386e-05	0.00573
					546.805	7.42527e-05	6.44597e-05	0.00568	0.00019446	7.53127e-05	0.00583
					546.847	7.4698e-05	6.446e-05	0.00577	0.000200222	7.5807e-05	0.00592
					546.889	7.51617e-05	6.44603e-05	0.00586	0.000206212	7.63221e-05	0.00602
					546.931	7.56445e-05	6.44606e-05	0.00595	0.000212437	7.68591e-05	0.00612
					546.973	7.61472e-05	6.4461e-05	0.00604	0.000218905	7.74186e-05	0.00622
					547.015	7.66704e-05	6.44613e-05	0.00613	0.000225624	7.80017e-05	0.00632
					547.057	7.72149e-05	6.44617e-05	0.00623	0.000232602	7.8609e-05	0.00642
					547.099	7.77814e-05	6.44622e-05	0.00632	0.000239848	7.92417e-05	0.00652
					547.141	7.83708e-05	6.44626e-05	0.00641	0.00024737	7.99007e-05	0.00663
					547.183	7.89838e-05	6.44631e-05	0.00651	0.000255177	8.05869e-05	0.00673
					547.225	7.96212e-05	6.44636e-05	0.0066	0.000263279	8.13014e-05	0.00684
					547.267	8.0284e-05	6.44642e-05	0.0067	0.000271684	8.20452e-05	0.00694
					547.309	8.0973e-05	6.44647e-05	0.0068	0.000280402	8.28195e-05	0.00705
					547.351	8.16891e-05	6.44654e-05	0.00689	0.000289442	8.36254e-05	0.00715
					547.393	8.24332e-05	6.4466e-05	0.00699	0.000298815	8.4464e-05	0.00726
					547.435	8.32064e-05	6.44667e-05	0.00709	0.000308531	8.53366e-05	0.00737
					547.477	8.40095e-05	6.44675e-05	0.00718	0.000318599	8.62443e-05	0.00748
					547.52	8.48436e-05	6.44683e-05	0.00728	0.00032903	8.71886e-05	0.00759
					547.562	8.57097e-05	6.44692e-05	0.00738	0.000339836	8.81707e-05	0.0077
					547.604	8.66089e-05	6.44701e-05	0.00748	0.000351027	8.9192e-05	0.00781
					547.646	8.75423e-05	6.4471e-05	0.00758	0.000362614	9.02538e-05	0.00792
					547.688	8.85109e-05	6.44721e-05	0.00768	0.000374608	9.13578e-05	0.00804
					547.73	8.95161e-05	6.44732e-05	0.00778	0.000387022	9.25053e-05	0.00815
					547.772	9.05589e-05	6.44743e-05	0.00787	0.000399867	9.36979e-05	0.00827
					547.814	9.16405e-05	6.44756e-05	0.00797	0.000413154	9.49373e-05	0.00838
					547.856	9.27622e-05	6.44769e-05	0.00807	0.000426897	9.62251e-05	0.0085
					547.898	9.39253e-05	6.44783e-05	0.00817	0.000441108	9.75629e-05	0.00861
					547.94	9.5131e-05	6.44798e-05	0.00827	0.000455798	9.89525e-05	0.00873
					547.982	9.63807e-05	6.44814e-05	0.00837	0.000470982	0.000100396	0.00885
					548.024	9.76758e-05	6.44831e-05	0.00847	0.000486673	0.000101895	0.00897
					548.066	9.90176e-05	6.44849e-05	0.00857	0.000502882	0.000103451	0.00908
					548.108	0.000100408	6.44868e-05	0.00867	0.000519625	0.000105066	0.0092
					548.15	0.000101847	6.44888e-05	0.00877	0.000536914	0.000106743	0.00932
					548.192	0.000103338	6.4491e-05	0.00887	0.000554763	0.000108484	0.00944
					548.234	0.000104882	6.44932e-05	0.00897	0.000573187	0.00011029	0.00956
					548.276	0.000106479	6.44957e-05	0.00907	0.0005922	0.000112163	0.00969
					548.318	0.000108133	6.44982e-05	0.00917	0.000611815	0.000114108	0.00981
					548.36	0.000109844	6.4501e-05	0.00927	0.000632049	0.000116124	0.00993
					548.402	0.000111614	6.45039e-05	0.00936	0.000652914	0.000118215	0.01005
					548.444	0.000113445	6.4507e-05	0.00946	0.000674427	0.000120384	0.01018
					548.486	0.000115339	6.45102e-05	0.00956	0.000696602	0.000122633	0.0103
					548.529	0.000117297	6.45137e-05	0.00966	0.000719455	0.000124964	0.01043
					548.571	0.000119321	6.45174e-05	0.00975	0.000743	0.00012738	0.01055
					548.613	0.000121413	6.45213e-05	0.00985	0.000767254	0.000129884	0.01068
					548.655	0.000123575	6.45254e-05	0.00995	0.000792232	0.000132479	0.0108
					548.697	0.000125809	6.45298e-05	0.01004	0.000817949	0.000135167	0.01093
					548.739	0.000128116	6.45344e-05	0.01014	0.000844422	0.000137953	0.01105
					548.781	0.0001305	6.45393e-05	0.01023	0.000871667	0.000140838	0.01118
					548.823	0.000132961	6.45446e-05	0.01032	0.000899699	0.000143825	0.01131
					548.865	0.000135502	6.45501e-05	0.01042	0.000928536	0.000146919	0.01144
					548.907	0.000138125	6.45559e-05	0.01051	0.000958192	0.000150123	0.01156
					548.949	0.000140832	6.45621e-05	0.0106	0.000988684	0.000153439	0.01169
					548.991	0.000143625	6.45687e-05	0.01069	0.00102	0.000156871	0.01182
					549.033	0.000146506	6.45757e-05	0.01078	0.00105	0.000160423	0.01195
					549.075	0.000149479	6.4583e-05	0.01087	0.00109	0.000164099	0.01208
					549.117	0.000152544	6.45908e-05	0.01096	0.00112	0.000167902	0.01221
					549.159	0.000155704	6.4599e-05	0.01105	0.00115	0.000171836	0.01234
					549.201	0.000158962	6.46078e-05	0.01114	0.00119	0.000175905	0.01247
					549.243	0.00016232	6.4617e-05	0.01122	0.00123	0.000180114	0.0126
					549.285	0.000165781	6.46267e-05	0.01131	0.00126	0.000184465	0.01273
					549.327	0.000169346	6.46371e-05	0.01139	0.0013	0.000188964	0.01286
					549.369	0.000173018	6.4648e-05	0.01147	0.00134	0.000193614	0.01299
					549.411	0.000176801	6.46595e-05	0.01156	0.00138	0.000198421	0.01312
					549.453	0.000180695	6.46717e-05	0.01164	0.00143	0.000203389	0.01325
					549.495	0.000184705	6.46846e-05	0.01172	0.00147	0.000208522	0.01339
					549.538	0.000188832	6.46982e-05	0.0118	0.00151	0.000213825	0.01352
					549.58	0.000193079	6.47126e-05	0.01187	0.00156	0.000219303	0.01365
					549.622	0.000197449	6.47278e-05	0.01195	0.0016	0.00022496	0.01378
					549.664	0.000201944	6.47438e-05	0.01202	0.00165	0.000230803	0.01392
					549.706	0.000206567	6.47607e-05	0.0121	0.0017	0.000236836	0.01405
					549.748	0.000211322	6.47786e-05	0.01217	0.00175	0.000243065	0.01418
					549.79	0.00021621	6.47975e-05	0.01224	0.0018	0.000249494	0.01431
					549.832	0.000221235	6.48174e-05	0.01231	0.00185	0.00025613	0.01445
					549.874	0.000226399	6.48385e-05	0.01238	0.0019	0.000262977	0.01458
					549.916	0.000231705	6.48607e-05	0.01245	0.00196	0.000270043	0.01471
					549.958	0.000237156	6.48841e-05	0.01251	0.00201	0.000277332	0.01485
					550	0.000242754	6.49088e-05	0.01258	0.00207	0.00028485	0.01498
					550.042	0.000248504	6.49348e-05	0.01264	0.00213	0.000292605	0.01512
					550.084	0.000254407	6.49623e-05	0.0127	0.00219	0.000300601	0.01525
					550.126	0.000260467	6.49912e-05	0.01276	0.00225	0.000308846	0.01538
					550.168	0.000266686	6.50217e-05	0.01282	0.00231	0.000317345	0.01552
					550.21	0.000273068	6.50539e-05	0.01288	0.00237	0.000326106	0.01565
					550.252	0.000279615	6.50877e-05	0.01293	0.00244	0.000335135	0.01579
					550.294	0.00028633	6.51234e-05	0.01298	0.0025	0.000344438	0.01592
					550.336	0.000293217	6.5161e-05	0.01304	0.00257	0.000354024	0.01606
					550.378	0.000300278	6.52006e-05	0.01308	0.00264	0.000363899	0.01619
					550.42	0.000307516	6.52423e-05	0.01313	0.00271	0.00037407	0.01633
					550.462	0.000314935	6.52862e-05	0.01318	0.00278	0.000384545	0.01646
					550.505	0.000322537	6.53324e-05	0.01322	0.00285	0.00039533	0.0166
					550.547	0.000330325	6.53811e-05	0.01327	0.00292	0.000406435	0.01674
					550.589	0.000338303	6.54323e-05	0.01331	0.003	0.000417866	0.01687
					550.631	0.000346472	6.54861e-05	0.01335	0.00307	0.000429631	0.01701
					550.673	0.000354837	6.55428e-05	0.01339	0.00315	0.000441739	0.01714
					550.715	0.0003634	6.56024e-05	0.01342	0.00323	0.000454197	0.01728
					550.757	0.000372164	6.5665e-05	0.01346	0.00331	0.000467013	0.01742
					550.799	0.000381132	6.57309e-05	0.01349	0.00339	0.000480197	0.01755
					550.841	0.000390306	6.58002e-05	0.01352	0.00348	0.000493757	0.01769
					550.883	0.000399691	6.5873e-05	0.01355	0.00356	0.000507701	0.01782
					550.925	0.000409288	6.59495e-05	0.01357	0.00365	0.000522038	0.01796
					550.967	0.000419101	6.60299e-05	0.0136	0.00374	0.000536777	0.0181
					551.009	0.000429131	6.61143e-05	0.01362	0.00382	0.000551927	0.01823
					551.051	0.000439383	6.6203e-05	0.01364	0.00392	0.000567497	0.01837
					551.093	0.000449859	6.62962e-05	0.01366	0.00401	0.000583496	0.01851
					551.135	0.000460561	6.6394e-05	0.01368	0.0041	0.000599935	0.01865
					551.177	0.000471492	6.64968e-05	0.01369	0.00419	0.000616821	0.01878
					551.219	0.000482654	6.66046e-05	0.01371	0.00429	0.000634166	0.01892
					551.261	0.000494052	6.67177e-05	0.01372	0.00439	0.000651979	0.01906
					551.303	0.000505685	6.68365e-05	0.01373	0.00449	0.000670269	0.0192
					551.345	0.000517559	6.69611e-05	0.01373	0.00459	0.000689047	0.01933
					551.387	0.000529673	6.70918e-05	0.01374	0.00469	0.000708323	0.01947
					551.429	0.000542032	6.72289e-05	0.01374	0.00479	0.000728107	0.01961
					551.471	0.000554638	6.73726e-05	0.01374	0.00489	0.00074841	0.01975
					551.514	0.000567491	6.75233e-05	0.01374	0.005	0.000769241	0.01989
					551.556	0.000580596	6.76813e-05	0.01374	0.00511	0.000790612	0.02003
					551.598	0.000593953	6.78469e-05	0.01373	0.00521	0.000812533	0.02016
					551.64	0.000607566	6.80205e-05	0.01373	0.00532	0.000835015	0.0203
					551.682	0.000621435	6.82023e-05	0.01372	0.00543	0.000858069	0.02044
					551.724	0.000635562	6.83928e-05	0.01371	0.00554	0.000881706	0.02058
					551.766	0.00064995	6.85924e-05	0.0137	0.00566	0.000905937	0.02072
					551.808	0.000664601	6.88013e-05	0.01368	0.00577	0.000930773	0.02086
					551.85	0.000679515	6.90201e-05	0.01367	0.00589	0.000956226	0.021
					551.892	0.000694694	6.92492e-05	0.01365	0.006	0.000982306	0.02114
					551.934	0.000710139	6.9489e-05	0.01363	0.00612	0.00101	0.02128
					551.976	0.000725853	6.974e-05	0.0136	0.00624	0.00104	0.02142
					552.018	0.000741836	7.00025e-05	0.01358	0.00636	0.00106	0.02156
					552.06	0.000758089	7.02773e-05	0.01355	0.00648	0.00109	0.0217
					552.102	0.000774613	7.05646e-05	0.01353	0.0066	0.00112	0.02184
					552.144	0.00079141	7.08652e-05	0.0135	0.00673	0.00115	0.02198
					552.186	0.000808479	7.11795e-05	0.01346	0.00685	0.00118	0.02212
					552.228	0.000825822	7.15081e-05	0.01343	0.00697	0.00121	0.02226
					552.27	0.000843438	7.18516e-05	0.0134	0.0071	0.00125	0.0224
					552.312	0.000861329	7.22106e-05	0.01336	0.00723	0.00128	0.02254
					552.354	0.000879495	7.25857e-05	0.01332	0.00735	0.00131	0.02268
					552.396	0.000897935	7.29777e-05	0.01328	0.00748	0.00135	0.02282
					552.438	0.00091665	7.33871e-05	0.01324	0.00761	0.00138	0.02296
					552.48	0.000935639	7.38148e-05	0.01319	0.00774	0.00142	0.0231
					552.523	0.000954903	7.42614e-05	0.01315	0.00787	0.00146	0.02325
					552.565	0.00097444	7.47277e-05	0.0131	0.008	0.00149	0.02339
					552.607	0.000994251	7.52145e-05	0.01305	0.00813	0.00153	0.02353
					552.649	0.00101	7.57226e-05	0.013	0.00827	0.00157	0.02367
					552.691	0.00103	7.62529e-05	0.01294	0.0084	0.00161	0.02381
					552.733	0.00106	7.68061e-05	0.01289	0.00853	0.00165	0.02395
					552.775	0.00108	7.73833e-05	0.01283	0.00867	0.0017	0.02409
					552.817	0.0011	7.79853e-05	0.01278	0.0088	0.00174	0.02423
					552.859	0.00112	7.86132e-05	0.01272	0.00894	0.00178	0.02437
					552.901	0.00114	7.92679e-05	0.01266	0.00907	0.00183	0.02452
					552.943	0.00116	7.99504e-05	0.01259	0.00921	0.00187	0.02466
					552.985	0.00118	8.06618e-05	0.01253	0.00934	0.00192	0.0248
					553.027	0.00121	8.14032e-05	0.01246	0.00948	0.00197	0.02494
					553.069	0.00123	8.21757e-05	0.0124	0.00961	0.00202	0.02508
					553.111	0.00125	8.29806e-05	0.01233	0.00975	0.00206	0.02522
					553.153	0.00128	8.3819e-05	0.01226	0.00988	0.00212	0.02536
					553.195	0.0013	8.46922e-05	0.01219	0.01002	0.00217	0.0255
					553.237	0.00132	8.56014e-05	0.01212	0.01015	0.00222	0.02564
					553.279	0.00135	8.6548e-05	0.01204	0.01029	0.00227	0.02578
					553.321	0.00137	8.75333e-05	0.01197	0.01042	0.00233	0.02592
					553.363	0.0014	8.85589e-05	0.01189	0.01056	0.00238	0.02606
					553.405	0.00142	8.9626e-05	0.01182	0.01069	0.00244	0.0262
					553.447	0.00145	9.07363e-05	0.01174	0.01083	0.0025	0.02634
					553.489	0.00147	9.18912e-05	0.01166	0.01096	0.00256	0.02648
					553.532	0.0015	9.30925e-05	0.01158	0.01109	0.00262	0.02662
					553.574	0.00152	9.43416e-05	0.0115	0.01123	0.00268	0.02676
					553.616	0.00155	9.56403e-05	0.01141	0.01136	0.00274	0.0269
					553.658	0.00157	9.69903e-05	0.01133	0.01149	0.0028	0.02703
					553.7	0.0016	9.83935e-05	0.01124	0.01162	0.00287	0.02717
					553.742	0.00163	9.98517e-05	0.01116	0.01175	0.00293	0.02731
					553.784	0.00165	0.000101367	0.01107	0.01188	0.003	0.02745
					553.826	0.00168	0.00010294	0.01098	0.01201	0.00307	0.02758
					553.868	0.00171	0.000104575	0.0109	0.01213	0.00313	0.02772
					553.91	0.00173	0.000106273	0.01081	0.01226	0.0032	0.02785
					553.952	0.00176	0.000108035	0.01072	0.01238	0.00328	0.02799
					553.994	0.00179	0.000109865	0.01063	0.01251	0.00335	0.02812
					554.036	0.00182	0.000111764	0.01053	0.01263	0.00342	0.02826
					554.078	0.00184	0.000113735	0.01044	0.01275	0.0035	0.02839
					554.12	0.00187	0.000115779	0.01035	0.01287	0.00357	0.02852
					554.162	0.0019	0.000117901	0.01026	0.01299	0.00365	0.02865
					554.204	0.00193	0.000120101	0.01016	0.01311	0.00373	0.02878
					554.246	0.00195	0.000122383	0.01007	0.01322	0.00381	0.02892
					554.288	0.00198	0.000124748	0.00997	0.01334	0.00389	0.02905
					554.33	0.00201	0.000127201	0.00988	0.01345	0.00397	0.02917
					554.372	0.00204	0.000129743	0.00978	0.01356	0.00405	0.0293
					554.414	0.00207	0.000132378	0.00968	0.01367	0.00414	0.02943
					554.456	0.0021	0.000135107	0.00958	0.01377	0.00422	0.02956
					554.499	0.00213	0.000137935	0.00949	0.01388	0.00431	0.02968
					554.541	0.00215	0.000140864	0.00939	0.01398	0.0044	0.02981
					554.583	0.00218	0.000143898	0.00929	0.01408	0.00449	0.02993
					554.625	0.00221	0.000147038	0.00919	0.01418	0.00458	0.03006
					554.667	0.00224	0.00015029	0.00909	0.01428	0.00467	0.03018
					554.709	0.00227	0.000153656	0.009	0.01437	0.00477	0.0303
					554.751	0.0023	0.000157139	0.0089	0.01447	0.00486	0.03042
					554.793	0.00233	0.000160742	0.0088	0.01456	0.00496	0.03054
					554.835	0.00236	0.000164471	0.0087	0.01464	0.00505	0.03066
					554.877	0.00239	0.000168327	0.0086	0.01473	0.00515	0.03077
					554.919	0.00241	0.000172316	0.0085	0.01481	0.00525	0.03089
					554.961	0.00244	0.000176439	0.0084	0.01489	0.00535	0.03101
					555.003	0.00247	0.000180703	0.0083	0.01497	0.00545	0.03112
					555.045	0.0025	0.000185109	0.0082	0.01505	0.00556	0.03123
					555.087	0.00253	0.000189663	0.0081	0.01512	0.00566	0.03134
					555.129	0.00256	0.000194369	0.008	0.01519	0.00577	0.03145
					555.171	0.00259	0.00019923	0.0079	0.01526	0.00588	0.03156
					555.213	0.00261	0.000204252	0.0078	0.01533	0.00598	0.03167
					555.255	0.00264	0.000209437	0.0077	0.01539	0.00609	0.03178
					555.297	0.00267	0.000214792	0.0076	0.01545	0.00621	0.03188
					555.339	0.0027	0.000220319	0.0075	0.0155	0.00632	0.03199
					555.381	0.00273	0.000226025	0.00741	0.01556	0.00643	0.03209
					555.423	0.00275	0.000231913	0.00731	0.01561	0.00655	0.03219
					555.465	0.00278	0.000237989	0.00721	0.01566	0.00666	0.03229
					555.508	0.00281	0.000244257	0.00711	0.0157	0.00678	0.03239
					555.55	0.00284	0.000250722	0.00701	0.01575	0.0069	0.03249
					555.592	0.00286	0.000257389	0.00692	0.01579	0.00702	0.03258
					555.634	0.00289	0.000264264	0.00682	0.01582	0.00714	0.03268
					555.676	0.00292	0.000271351	0.00673	0.01586	0.00726	0.03277
					555.718	0.00294	0.000278655	0.00663	0.01589	0.00738	0.03286
					555.76	0.00297	0.000286183	0.00653	0.01591	0.0075	0.03295
					555.802	0.00299	0.00029394	0.00644	0.01594	0.00763	0.03304
					555.844	0.00302	0.000301931	0.00634	0.01596	0.00776	0.03312
					555.886	0.00304	0.000310161	0.00625	0.01598	0.00788	0.03321
					555.928	0.00307	0.000318637	0.00616	0.01599	0.00801	0.03329
					555.97	0.00309	0.000327364	0.00606	0.016	0.00814	0.03337
					556.012	0.00312	0.000336348	0.00597	0.01601	0.00827	0.03345
					556.054	0.00314	0.000345594	0.00588	0.01602	0.0084	0.03353
					556.096	0.00317	0.00035511	0.00579	0.01602	0.00853	0.03361
					556.138	0.00319	0.000364901	0.0057	0.01602	0.00867	0.03369
					556.18	0.00321	0.000374972	0.00561	0.01602	0.0088	0.03376
					556.222	0.00323	0.000385332	0.00552	0.01601	0.00894	0.03383
					556.264	0.00326	0.000395984	0.00543	0.016	0.00907	0.0339
					556.306	0.00328	0.000406937	0.00534	0.01599	0.00921	0.03397
					556.348	0.0033	0.000418196	0.00526	0.01597	0.00935	0.03404
					556.39	0.00332	0.000429768	0.00517	0.01595	0.00949	0.0341
					556.432	0.00334	0.000441659	0.00508	0.01593	0.00963	0.03417
					556.474	0.00336	0.000453876	0.005	0.0159	0.00977	0.03423
					556.517	0.00338	0.000466426	0.00492	0.01588	0.00991	0.03429
					556.559	0.0034	0.000479315	0.00483	0.01584	0.01005	0.03435
					556.601	0.00342	0.000492551	0.00475	0.01581	0.01019	0.03441
					556.643	0.00344	0.000506139	0.00467	0.01577	0.01034	0.03446
					556.685	0.00346	0.000520088	0.00459	0.01573	0.01048	0.03452
					556.727	0.00347	0.000534403	0.00451	0.01569	0.01063	0.03457
					556.769	0.00349	0.000549092	0.00443	0.01564	0.01077	0.03462
					556.811	0.00351	0.000564161	0.00435	0.01559	0.01092	0.03467
					556.853	0.00352	0.000579619	0.00427	0.01554	0.01106	0.03472
					556.895	0.00354	0.000595471	0.00419	0.01548	0.01121	0.03476
					556.937	0.00355	0.000611726	0.00412	0.01543	0.01136	0.03481
					556.979	0.00357	0.000628389	0.00404	0.01537	0.0115	0.03485
					557.021	0.00358	0.000645469	0.00397	0.0153	0.01165	0.03489
					557.063	0.0036	0.000662972	0.00389	0.01524	0.0118	0.03493
					557.105	0.00361	0.000680905	0.00382	0.01517	0.01195	0.03497
					557.147	0.00362	0.000699277	0.00375	0.0151	0.0121	0.03501
					557.189	0.00363	0.000718094	0.00368	0.01502	0.01225	0.03504
					557.231	0.00364	0.000737362	0.00361	0.01495	0.0124	0.03507
					557.273	0.00365	0.000757091	0.00354	0.01487	0.01255	0.0351
					557.315	0.00367	0.000777285	0.00347	0.01478	0.0127	0.03514
					557.357	0.00367	0.000797954	0.0034	0.0147	0.01285	0.03516
					557.399	0.00368	0.000819104	0.00333	0.01461	0.013	0.03519
					557.441	0.00369	0.000840741	0.00327	0.01452	0.01315	0.03522
					557.483	0.0037	0.000862874	0.0032	0.01443	0.0133	0.03524
					557.526	0.00371	0.000885509	0.00314	0.01434	0.01345	0.03526
					557.568	0.00371	0.000908653	0.00307	0.01425	0.0136	0.03528
					557.61	0.00372	0.000932314	0.00301	0.01415	0.01375	0.0353
					557.652	0.00372	0.000956498	0.00295	0.01405	0.0139	0.03532
					557.694	0.00373	0.000981212	0.00289	0.01395	0.01405	0.03534
					557.736	0.00373	0.00101	0.00283	0.01384	0.0142	0.03536
					557.778	0.00374	0.00103	0.00277	0.01374	0.01435	0.03537
					557.82	0.00374	0.00106	0.00271	0.01363	0.0145	0.03538
					557.862	0.00374	0.00109	0.00265	0.01352	0.01465	0.03539
					557.904	0.00374	0.00111	0.0026	0.01341	0.0148	0.03541
					557.946	0.00375	0.00114	0.00254	0.0133	0.01495	0.03541
					557.988	0.00375	0.00117	0.00249	0.01318	0.01509	0.03542
					558.03	0.00375	0.0012	0.00243	0.01307	0.01524	0.03543
					558.072	0.00374	0.00123	0.00238	0.01295	0.01539	0.03543
					558.114	0.00374	0.00126	0.00233	0.01283	0.01553	0.03544
					558.156	0.00374	0.00129	0.00228	0.01271	0.01568	0.03544
					558.198	0.00374	0.00132	0.00223	0.01259	0.01582	0.03544
					558.24	0.00374	0.00135	0.00218	0.01247	0.01597	0.03544
					558.282	0.00373	0.00139	0.00213	0.01234	0.01611	0.03544
					558.324	0.00373	0.00142	0.00208	0.01222	0.01625	0.03544
					558.366	0.00372	0.00145	0.00204	0.01209	0.01639	0.03544
					558.408	0.00372	0.00149	0.00199	0.01196	0.01653	0.03543
					558.45	0.00371	0.00152	0.00194	0.01183	0.01667	0.03543
					558.492	0.0037	0.00156	0.0019	0.01171	0.01681	0.03542
					558.535	0.0037	0.0016	0.00186	0.01158	0.01695	0.03541
					558.577	0.00369	0.00163	0.00181	0.01144	0.01708	0.03541
					558.619	0.00368	0.00167	0.00177	0.01131	0.01722	0.0354
					558.661	0.00367	0.00171	0.00173	0.01118	0.01735	0.03539
					558.703	0.00366	0.00175	0.00169	0.01105	0.01749	0.03538
					558.745	0.00365	0.00179	0.00165	0.01091	0.01762	0.03536
					558.787	0.00364	0.00183	0.00161	0.01078	0.01775	0.03535
					558.829	0.00363	0.00187	0.00157	0.01065	0.01788	0.03534
					558.871	0.00362	0.00191	0.00153	0.01051	0.018	0.03532
					558.913	0.0036	0.00196	0.0015	0.01038	0.01813	0.03531
					558.955	0.00359	0.002	0.00146	0.01024	0.01825	0.03529
					558.997	0.00358	0.00204	0.00142	0.01011	0.01838	0.03527
					559.039	0.00356	0.00209	0.00139	0.00997	0.0185	0.03525
					559.081	0.00355	0.00213	0.00136	0.00984	0.01862	0.03523
					559.123	0.00353	0.00218	0.00132	0.0097	0.01874	0.03521
					559.165	0.00352	0.00223	0.00129	0.00956	0.01885	0.03519
					559.207	0.0035	0.00227	0.00126	0.00943	0.01897	0.03517
					559.249	0.00348	0.00232	0.00123	0.00929	0.01908	0.03515
					559.291	0.00347	0.00237	0.0012	0.00916	0.01919	0.03512
					559.333	0.00345	0.00242	0.00117	0.00902	0.0193	0.0351
					559.375	0.00343	0.00247	0.00114	0.00889	0.01941	0.03507
					559.417	0.00341	0.00252	0.00111	0.00875	0.01951	0.03505
					559.459	0.00339	0.00257	0.00108	0.00862	0.01961	0.03502
					559.501	0.00337	0.00262	0.00105	0.00849	0.01972	0.03499
					559.544	0.00335	0.00268	0.00103	0.00835	0.01981	0.03497
					559.586	0.00333	0.00273	0.000998844	0.00822	0.01991	0.03494
					559.628	0.00331	0.00278	0.000973134	0.00809	0.02001	0.03491
					559.67	0.00329	0.00284	0.000948004	0.00796	0.0201	0.03488
					559.712	0.00327	0.00289	0.000923445	0.00783	0.02019	0.03485
					559.754	0.00325	0.00295	0.000899448	0.0077	0.02028	0.03481
					559.796	0.00322	0.00301	0.000876004	0.00757	0.02036	0.03478
					559.838	0.0032	0.00307	0.000853105	0.00744	0.02045	0.03475
					559.88	0.00318	0.00312	0.000830742	0.00731	0.02053	0.03471
					559.922	0.00316	0.00318	0.000808905	0.00718	0.02061	0.03468
					559.964	0.00313	0.00324	0.000787586	0.00706	0.02068	0.03464
					560.006	0.00311	0.0033	0.000766776	0.00693	0.02076	0.03461
					560.048	0.00308	0.00336	0.000746467	0.00681	0.02083	0.03457
					560.09	0.00306	0.00342	0.000726649	0.00668	0.0209	0.03453
					560.132	0.00303	0.00349	0.000707315	0.00656	0.02097	0.03449
					560.174	0.00301	0.00355	0.000688455	0.00644	0.02103	0.03445
					560.216	0.00298	0.00361	0.000670061	0.00632	0.02109	0.03442
					560.258	0.00296	0.00367	0.000652124	0.0062	0.02115	0.03437
					560.3	0.00293	0.00374	0.000634636	0.00608	0.02121	0.03433
					560.342	0.0029	0.0038	0.000617589	0.00596	0.02126	0.03429
					560.384	0.00288	0.00387	0.000600974	0.00585	0.02131	0.03425
					560.426	0.00285	0.00393	0.000584783	0.00573	0.02136	0.0342
					560.468	0.00282	0.004	0.000569008	0.00562	0.02141	0.03416
					560.511	0.0028	0.00407	0.000553641	0.00551	0.02145	0.03412
					560.553	0.00277	0.00413	0.000538673	0.00539	0.02149	0.03407
					560.595	0.00274	0.0042	0.000524097	0.00528	0.02153	0.03402
					560.637	0.00271	0.00427	0.000509905	0.00518	0.02156	0.03398
					560.679	0.00269	0.00434	0.000496088	0.00507	0.0216	0.03393
					560.721	0.00266	0.00441	0.00048264	0.00496	0.02163	0.03388
					560.763	0.00263	0.00448	0.000469552	0.00486	0.02165	0.03383
					560.805	0.0026	0.00455	0.000456817	0.00475	0.02168	0.03378
					560.847	0.00257	0.00462	0.000444428	0.00465	0.0217	0.03373
					560.889	0.00254	0.00469	0.000432377	0.00455	0.02172	0.03367
					560.931	0.00252	0.00476	0.000420657	0.00445	0.02173	0.03362
					560.973	0.00249	0.00483	0.00040926	0.00435	0.02174	0.03357
					561.015	0.00246	0.0049	0.00039818	0.00426	0.02175	0.03351
					561.057	0.00243	0.00497	0.000387409	0.00416	0.02176	0.03346
					561.099	0.0024	0.00505	0.000376941	0.00407	0.02176	0.0334
					561.141	0.00237	0.00512	0.000366768	0.00397	0.02177	0.03334
					561.183	0.00234	0.00519	0.000356885	0.00388	0.02176	0.03328
					561.225	0.00232	0.00527	0.000347284	0.00379	0.02176	0.03322
					561.267	0.00229	0.00534	0.000337958	0.00371	0.02175	0.03316
					561.309	0.00226	0.00541	0.000328902	0.00362	0.02174	0.0331
					561.351	0.00223	0.00549	0.000320109	0.00353	0.02173	0.03304
					561.393	0.0022	0.00556	0.000311572	0.00345	0.02171	0.03298
					561.435	0.00217	0.00563	0.000303286	0.00337	0.0217	0.03291
					561.477	0.00214	0.00571	0.000295245	0.00328	0.02167	0.03285
					561.52	0.00211	0.00578	0.000287442	0.0032	0.02165	0.03278
					561.562	0.00208	0.00586	0.000279872	0.00313	0.02162	0.03271
					561.604	0.00206	0.00593	0.000272529	0.00305	0.02159	0.03264
					561.646	0.00203	0.00601	0.000265407	0.00297	0.02156	0.03257
					561.688	0.002	0.00608	0.000258501	0.0029	0.02153	0.0325
					561.73	0.00197	0.00615	0.000251805	0.00282	0.02149	0.03243
					561.772	0.00194	0.00623	0.000245315	0.00275	0.02145	0.03236
					561.814	0.00191	0.0063	0.000239024	0.00268	0.0214	0.03228
					561.856	0.00189	0.00638	0.000232927	0.00261	0.02136	0.03221
					561.898	0.00186	0.00645	0.00022702	0.00255	0.02131	0.03213
					561.94	0.00183	0.00652	0.000221297	0.00248	0.02126	0.03205
					561.982	0.0018	0.0066	0.000215754	0.00241	0.0212	0.03198
					562.024	0.00178	0.00667	0.000210386	0.00235	0.02115	0.0319
					562.066	0.00175	0.00674	0.000205188	0.00229	0.02109	0.03182
					562.108	0.00172	0.00682	0.000200156	0.00223	0.02103	0.03173
					562.15	0.00169	0.00689	0.000195284	0.00217	0.02096	0.03165
					562.192	0.00167	0.00696	0.00019057	0.00211	0.02089	0.03156
					562.234	0.00164	0.00703	0.000186007	0.00205	0.02082	0.03148
					562.276	0.00161	0.00711	0.000181593	0.00199	0.02075	0.03139
					562.318	0.00159	0.00718	0.000177323	0.00194	0.02068	0.0313
					562.36	0.00156	0.00725	0.000173193	0.00189	0.0206	0.03121
					562.402	0.00154	0.00732	0.000169199	0.00183	0.02052	0.03112
					562.444	0.00151	0.00739	0.000165337	0.00178	0.02044	0.03103
					562.486	0.00149	0.00746	0.000161603	0.00173	0.02036	0.03094
					562.529	0.00146	0.00753	0.000157994	0.00168	0.02027	0.03084
					562.571	0.00143	0.0076	0.000154506	0.00163	0.02018	0.03074
					562.613	0.00141	0.00766	0.000151136	0.00159	0.02009	0.03065
					562.655	0.00139	0.00773	0.00014788	0.00154	0.02	0.03055
					562.697	0.00136	0.0078	0.000144734	0.0015	0.0199	0.03045
					562.739	0.00134	0.00786	0.000141696	0.00145	0.01981	0.03035
					562.781	0.00131	0.00793	0.000138762	0.00141	0.01971	0.03024
					562.823	0.00129	0.00799	0.00013593	0.00137	0.01961	0.03014
					562.865	0.00127	0.00806	0.000133195	0.00133	0.0195	0.03003
					562.907	0.00124	0.00812	0.000130555	0.00129	0.0194	0.02992
					562.949	0.00122	0.00818	0.000128008	0.00125	0.01929	0.02982
					562.991	0.0012	0.00825	0.00012555	0.00121	0.01918	0.02971
					563.033	0.00118	0.00831	0.000123179	0.00118	0.01907	0.0296
					563.075	0.00115	0.00837	0.000120891	0.00114	0.01896	0.02948
					563.117	0.00113	0.00843	0.000118685	0.00111	0.01884	0.02937
					563.159	0.00111	0.00848	0.000116558	0.00107	0.01873	0.02925
					563.201	0.00109	0.00854	0.000114506	0.00104	0.01861	0.02914
					563.243	0.00107	0.0086	0.000112529	0.00101	0.01849	0.02902
					563.285	0.00105	0.00865	0.000110623	0.000977921	0.01837	0.0289
					563.327	0.00103	0.00871	0.000108786	0.000947723	0.01824	0.02878
					563.369	0.00101	0.00876	0.000107016	0.000918356	0.01812	0.02865
					563.411	0.000985727	0.00881	0.000105311	0.000889803	0.01799	0.02853
					563.453	0.000966034	0.00887	0.000103669	0.000862048	0.01787	0.02841
					563.495	0.000946613	0.00892	0.000102087	0.000835075	0.01774	0.02828
					563.538	0.000927467	0.00896	0.000100564	0.000808868	0.01761	0.02815
					563.58	0.000908595	0.00901	9.90973e-05	0.000783411	0.01748	0.02802
					563.622	0.000889998	0.00906	9.76855e-05	0.000758688	0.01734	0.02789
					563.664	0.000871676	0.0091	9.63266e-05	0.000734684	0.01721	0.02776
					563.706	0.000853628	0.00915	9.50189e-05	0.000711382	0.01707	0.02763
					563.748	0.000835855	0.00919	9.37606e-05	0.000688768	0.01694	0.02749
					563.79	0.000818355	0.00923	9.25501e-05	0.000666827	0.0168	0.02735
					563.832	0.00080113	0.00928	9.13857e-05	0.000645542	0.01666	0.02722
					563.874	0.000784178	0.00931	9.02658e-05	0.000624899	0.01652	0.02708
					563.916	0.000767498	0.00935	8.91889e-05	0.000604884	0.01638	0.02694
					563.958	0.00075109	0.00939	8.81535e-05	0.000585481	0.01624	0.0268
					564	0.000734953	0.00943	8.71582e-05	0.000566676	0.0161	0.02665
					564.042	0.000719086	0.00946	8.62016e-05	0.000548455	0.01596	0.02651
					564.084	0.000703487	0.00949	8.52823e-05	0.000530803	0.01581	0.02637
					564.126	0.000688156	0.00952	8.43989e-05	0.000513706	0.01567	0.02622
					564.168	0.00067309	0.00955	8.35503e-05	0.000497152	0.01552	0.02607
					564.21	0.00065829	0.00958	8.27351e-05	0.000481125	0.01538	0.02592
					564.252	0.000643752	0.00961	8.19522e-05	0.000465614	0.01523	0.02577
					564.294	0.000629476	0.00964	8.12005e-05	0.000450604	0.01508	0.02562
					564.336	0.000615459	0.00966	8.04787e-05	0.000436083	0.01493	0.02547
					564.378	0.0006017	0.00968	7.97858e-05	0.000422037	0.01479	0.02532
					564.42	0.000588198	0.00971	7.91208e-05	0.000408455	0.01464	0.02516
					564.462	0.000574949	0.00973	7.84826e-05	0.000395324	0.01449	0.02501
					564.505	0.000561952	0.00974	7.78702e-05	0.000382631	0.01434	0.02485
					564.547	0.000549205	0.00976	7.72827e-05	0.000370365	0.01419	0.02469
					564.589	0.000536706	0.00978	7.67192e-05	0.000358515	0.01404	0.02453
					564.631	0.000524452	0.00979	7.61787e-05	0.000347068	0.01389	0.02437
					564.673	0.000512441	0.0098	7.56604e-05	0.000336013	0.01374	0.02421
					564.715	0.00050067	0.00981	7.51636e-05	0.000325339	0.01359	0.02405
					564.757	0.000489138	0.00982	7.46872e-05	0.000315036	0.01344	0.02388
					564.799	0.000477842	0.00983	7.42307e-05	0.000305092	0.01329	0.02372
					564.841	0.000466779	0.00984	7.37931e-05	0.000295498	0.01314	0.02356
					564.883	0.000455946	0.00984	7.33739e-05	0.000286243	0.01299	0.02339
					564.925	0.000445342	0.00985	7.29722e-05	0.000277316	0.01284	0.02322
					564.967	0.000434962	0.00985	7.25875e-05	0.000268709	0.01269	0.02306
					565.009	0.000424806	0.00985	7.22191e-05	0.000260411	0.01254	0.02289
					565.051	0.000414869	0.00985	7.18662e-05	0.000252413	0.01239	0.02272
					565.093	0.000405149	0.00985	7.15284e-05	0.000244707	0.01224	0.02255
					565.135	0.000395643	0.00984	7.1205e-05	0.000237282	0.01209	0.02238
					565.177	0.000386349	0.00984	7.08954e-05	0.000230131	0.01194	0.0222
					565.219	0.000377263	0.00983	7.05992e-05	0.000223244	0.01179	0.02203
					565.261	0.000368383	0.00982	7.03158e-05	0.000216614	0.01164	0.02186
					565.303	0.000359706	0.00981	7.00446e-05	0.000210232	0.01149	0.02169
					565.345	0.000351228	0.0098	6.97852e-05	0.00020409	0.01134	0.02151
					565.387	0.000342947	0.00979	6.95371e-05	0.000198181	0.0112	0.02134
					565.429	0.00033486	0.00977	6.92998e-05	0.000192497	0.01105	0.02116
					565.471	0.000326964	0.00975	6.9073e-05	0.00018703	0.0109	0.02098
					565.514	0.000319256	0.00974	6.88562e-05	0.000181774	0.01076	0.02081
					565.556	0.000311733	0.00972	6.86489e-05	0.000176721	0.01061	0.02063
					565.598	0.000304392	0.0097	6.84508e-05	0.000171864	0.01047	0.02045
					565.64	0.00029723	0.00967	6.82615e-05	0.000167198	0.01033	0.02027
					565.682	0.000290244	0.00965	6.80807e-05	0.000162715	0.01018	0.0201
					565.724	0.000283431	0.00963	6.7908e-05	0.000158409	0.01004	0.01992
					565.766	0.000276788	0.0096	6.7743e-05	0.000154274	0.0099	0.01974
					565.808	0.000270313	0.00957	6.75854e-05	0.000150304	0.00976	0.01956
					565.85	0.000264001	0.00954	6.7435e-05	0.000146493	0.00962	0.01938
					565.892	0.00025785	0.00951	6.72914e-05	0.000142837	0.00948	0.0192
					565.934	0.000251858	0.00948	6.71543e-05	0.000139328	0.00934	0.01902
					565.976	0.000246021	0.00945	6.70235e-05	0.000135963	0.0092	0.01884
					566.018	0.000240337	0.00941	6.68987e-05	0.000132735	0.00906	0.01866
					566.06	0.000234801	0.00937	6.67796e-05	0.000129641	0.00893	0.01847
					566.102	0.000229413	0.00934	6.6666e-05	0.000126674	0.00879	0.01829
					566.144	0.000224168	0.0093	6.65576e-05	0.000123831	0.00866	0.01811
					566.186	0.000219064	0.00926	6.64543e-05	0.000121106	0.00852	0.01793
					566.228	0.000214099	0.00922	6.63557e-05	0.000118496	0.00839	0.01775
					566.27	0.000209268	0.00917	6.62618e-05	0.000115996	0.00826	0.01757
					566.312	0.00020457	0.00913	6.61723e-05	0.000113602	0.00813	0.01739
					566.354	0.000200002	0.00909	6.60869e-05	0.00011131	0.008	0.01721
					566.396	0.000195561	0.00904	6.60056e-05	0.000109116	0.00787	0.01702
					566.438	0.000191244	0.00899	6.59281e-05	0.000107017	0.00775	0.01684
					566.48	0.000187048	0.00894	6.58543e-05	0.000105008	0.00762	0.01666
					566.523	0.000182972	0.00889	6.5784e-05	0.000103087	0.00749	0.01648
					566.565	0.000179012	0.00884	6.57171e-05	0.000101249	0.00737	0.0163
					566.607	0.000175166	0.00879	6.56534e-05	9.94917e-05	0.00725	0.01612
					566.649	0.000171431	0.00874	6.55927e-05	9.78119e-05	0.00713	0.01594
					566.691	0.000167805	0.00868	6.55349e-05	9.62064e-05	0.00701	0.01576
					566.733	0.000164285	0.00863	6.54799e-05	9.46722e-05	0.00689	0.01558
					566.775	0.000160869	0.00857	6.54276e-05	9.32065e-05	0.00677	0.0154
					566.817	0.000157554	0.00852	6.53778e-05	9.18066e-05	0.00665	0.01523
					566.859	0.000154338	0.00846	6.53304e-05	9.04697e-05	0.00654	0.01505
					566.901	0.000151219	0.0084	6.52854e-05	8.91933e-05	0.00642	0.01487
					566.943	0.000148194	0.00834	6.52426e-05	8.79748e-05	0.00631	0.01469
					566.985	0.000145261	0.00828	6.52018e-05	8.68121e-05	0.0062	0.01452
					567.027	0.000142417	0.00822	6.51631e-05	8.57026e-05	0.00609	0.01434
					567.069	0.000139661	0.00816	6.51263e-05	8.46442e-05	0.00598	0.01417
					567.111	0.000136991	0.00809	6.50913e-05	8.36348e-05	0.00587	0.01399
					567.153	0.000134403	0.00803	6.5058e-05	8.26723e-05	0.00576	0.01382
					567.195	0.000131897	0.00797	6.50264e-05	8.17546e-05	0.00565	0.01364
					567.237	0.000129469	0.0079	6.49964e-05	8.088e-05	0.00555	0.01347
					567.279	0.000127118	0.00784	6.49679e-05	8.00466e-05	0.00545	0.0133
					567.321	0.000124843	0.00777	6.49408e-05	7.92525e-05	0.00534	0.01313
					567.363	0.00012264	0.0077	6.49151e-05	7.84961e-05	0.00524	0.01295
					567.405	0.000120508	0.00764	6.48907e-05	7.77757e-05	0.00514	0.01278
					567.447	0.000118445	0.00757	6.48675e-05	7.70899e-05	0.00505	0.01261
					567.489	0.00011645	0.0075	6.48455e-05	7.6437e-05	0.00495	0.01245
					567.532	0.000114519	0.00743	6.48246e-05	7.58156e-05	0.00485	0.01228
					567.574	0.000112653	0.00736	6.48048e-05	7.52243e-05	0.00476	0.01211
					567.616	0.000110848	0.00729	6.4786e-05	7.46618e-05	0.00466	0.01195
					567.658	0.000109103	0.00722	6.47682e-05	7.41267e-05	0.00457	0.01178
					567.7	0.000107417	0.00715	6.47513e-05	7.3618e-05	0.00448	0.01162
					567.742	0.000105788	0.00708	6.47353e-05	7.31342e-05	0.00439	0.01145
					567.784	0.000104213	0.007	6.47201e-05	7.26745e-05	0.0043	0.01129
					567.826	0.000102693	0.00693	6.47057e-05	7.22375e-05	0.00422	0.01113
					567.868	0.000101224	0.00686	6.4692e-05	7.18223e-05	0.00413	0.01097
					567.91	9.98059e-05	0.00679	6.4679e-05	7.14279e-05	0.00405	0.01081
					567.952	9.84367e-05	0.00671	6.46668e-05	7.10533e-05	0.00396	0.01065
					567.994	9.71151e-05	0.00664	6.46551e-05	7.06977e-05	0.00388	0.0105
					568.036	9.58396e-05	0.00657	6.46441e-05	7.036e-05	0.0038	0.01034
					568.078	9.46089e-05	0.00649	6.46337e-05	7.00395e-05	0.00372	0.01019
					568.12	9.34217e-05	0.00642	6.46238e-05	6.97354e-05	0.00364	0.01003
					568.162	9.22765e-05	0.00634	6.46145e-05	6.94468e-05	0.00357	0.00988
					568.204	9.11721e-05	0.00627	6.46056e-05	6.91731e-05	0.00349	0.00973
					568.246	9.01073e-05	0.0062	6.45972e-05	6.89135e-05	0.00342	0.00958
					568.288	8.90808e-05	0.00612	6.45893e-05	6.86674e-05	0.00334	0.00943
					568.33	8.80914e-05	0.00605	6.45818e-05	6.84341e-05	0.00327	0.00928
					568.372	8.7138e-05	0.00597	6.45747e-05	6.8213e-05	0.0032	0.00913
					568.414	8.62194e-05	0.0059	6.4568e-05	6.80034e-05	0.00313	0.00899
					568.456	8.53345e-05	0.00582	6.45616e-05	6.78049e-05	0.00306	0.00884
					568.499	8.44822e-05	0.00575	6.45556e-05	6.76169e-05	0.00299	0.0087
					568.541	8.36615e-05	0.00568	6.45499e-05	6.74388e-05	0.00293	0.00856
					568.583	8.28714e-05	0.0056	6.45446e-05	6.72703e-05	0.00286	0.00842
					568.625	8.21108e-05	0.00553	6.45395e-05	6.71107e-05	0.0028	0.00828
					568.667	8.13788e-05	0.00545	6.45347e-05	6.69597e-05	0.00273	0.00814
					568.709	8.06745e-05	0.00538	6.45301e-05	6.68168e-05	0.00267	0.00801
					568.751	7.99968e-05	0.00531	6.45259e-05	6.66816e-05	0.00261	0.00787
					568.793	7.9345e-05	0.00523	6.45218e-05	6.65538e-05	0.00255	0.00774
					568.835	7.87181e-05	0.00516	6.4518e-05	6.64329e-05	0.00249	0.00761
					568.877	7.81154e-05	0.00509	6.45144e-05	6.63186e-05	0.00243	0.00747
					568.919	7.75359e-05	0.00502	6.4511e-05	6.62106e-05	0.00238	0.00734
					568.961	7.69789e-05	0.00494	6.45077e-05	6.61085e-05	0.00232	0.00722
					569.003	7.64436e-05	0.00487	6.45047e-05	6.6012e-05	0.00227	0.00709
					569.045	7.59293e-05	0.0048	6.45018e-05	6.59209e-05	0.00221	0.00696
					569.087	7.54352e-05	0.00473	6.44991e-05	6.58348e-05	0.00216	0.00684
					569.129	7.49607e-05	0.00466	6.44966e-05	6.57536e-05	0.00211	0.00672
					569.171	7.45049e-05	0.00459	6.44942e-05	6.56769e-05	0.00206	0.0066
					569.213	7.40674e-05	0.00452	6.44919e-05	6.56045e-05	0.00201	0.00648
					569.255	7.36473e-05	0.00445	6.44897e-05	6.55361e-05	0.00196	0.00636
					569.297	7.32441e-05	0.00438	6.44877e-05	6.54717e-05	0.00192	0.00624
					569.339	7.28572e-05	0.00431	6.44858e-05	6.54109e-05	0.00187	0.00612
					569.381	7.2486e-05	0.00424	6.4484e-05	6.53535e-05	0.00182	0.00601
					569.423	7.213e-05	0.00417	6.44823e-05	6.52995e-05	0.00178	0.0059
					569.465	7.17884e-05	0.00411	6.44807e-05	6.52485e-05	0.00174	0.00578
					569.508	7.14609e-05	0.00404	6.44792e-05	6.52005e-05	0.00169	0.00567
					569.55	7.1147e-05	0.00397	6.44778e-05	6.51552e-05	0.00165	0.00557
					569.592	7.0846e-05	0.00391	6.44764e-05	6.51126e-05	0.00161	0.00546
					569.634	7.05575e-05	0.00384	6.44752e-05	6.50724e-05	0.00157	0.00535
					569.676	7.02811e-05	0.00378	6.4474e-05	6.50346e-05	0.00153	0.00525
					569.718	7.00163e-05	0.00371	6.44729e-05	6.4999e-05	0.00149	0.00514
					569.76	6.97626e-05	0.00365	6.44718e-05	6.49655e-05	0.00145	0.00504
					569.802	6.95196e-05	0.00358	6.44708e-05	6.49339e-05	0.00142	0.00494
					569.844	6.9287e-05	0.00352	6.44699e-05	6.49043e-05	0.00138	0.00484
					569.886	6.90643e-05	0.00346	6.4469e-05	6.48763e-05	0.00135	0.00474
					569.928	6.88511e-05	0.0034	6.44682e-05	6.48501e-05	0.00131	0.00465
					569.97	6.86471e-05	0.00334	6.44674e-05	6.48254e-05	0.00128	0.00455
					570.012	6.84518e-05	0.00328	6.44667e-05	6.48022e-05	0.00124	0.00446
					570.054	6.82651e-05	0.00322	6.4466e-05	6.47803e-05	0.00121	0.00437
					570.096	6.80864e-05	0.00316	6.44654e-05	6.47598e-05	0.00118	0.00428
					570.138	6.79156e-05	0.0031	6.44648e-05	6.47406e-05	0.00115	0.00419
					570.18	6.77522e-05	0.00304	6.44642e-05	6.47225e-05	0.00112	0.0041
					570.222	6.75961e-05	0.00298	6.44637e-05	6.47055e-05	0.00109	0.00401
					570.264	6.74468e-05	0.00293	6.44632e-05	6.46895e-05	0.00106	0.00393
					570.306	6.73041e-05	0.00287	6.44627e-05	6.46745e-05	0.00103	0.00384
					570.348	6.71678e-05	0.00282	6.44622e-05	6.46604e-05	0.00101	0.00376
					570.39	6.70376e-05	0.00276	6.44618e-05	6.46472e-05	0.000980193	0.00368
					570.432	6.69132e-05	0.00271	6.44614e-05	6.46348e-05	0.000954164	0.0036
					570.474	6.67945e-05	0.00265	6.44611e-05	6.46232e-05	0.000928761	0.00352
					570.517	6.6681e-05	0.0026	6.44607e-05	6.46123e-05	0.000903974	0.00344
					570.559	6.65728e-05	0.00255	6.44604e-05	6.46021e-05	0.000879791	0.00337
					570.601	6.64695e-05	0.0025	6.44601e-05	6.45925e-05	0.000856201	0.00329
					570.643	6.63708e-05	0.00245	6.44598e-05	6.45836e-05	0.000833193	0.00322
					570.685	6.62768e-05	0.0024	6.44595e-05	6.45752e-05	0.000810757	0.00315
					570.727	6.6187e-05	0.00235	6.44593e-05	6.45673e-05	0.00078888	0.00308
					570.769	6.61014e-05	0.0023	6.4459e-05	6.45599e-05	0.000767553	0.00301
					570.811	6.60198e-05	0.00225	6.44588e-05	6.4553e-05	0.000746764	0.00294
					570.853	6.59419e-05	0.00221	6.44586e-05	6.45465e-05	0.000726503	0.00287
					570.895	6.58677e-05	0.00216	6.44584e-05	6.45404e-05	0.00070676	0.0028
					570.937	6.5797e-05	0.00211	6.44582e-05	6.45348e-05	0.000687525	0.00274
					570.979	6.57296e-05	0.00207	6.44581e-05	6.45295e-05	0.000668786	0.00267
					571.021	6.56654e-05	0.00202	6.44579e-05	6.45245e-05	0.000650534	0.00261
					571.063	6.56043e-05	0.00198	6.44578e-05	6.45199e-05	0.00063276	0.00255
					571.105	6.5546e-05	0.00194	6.44576e-05	6.45155e-05	0.000615452	0.00249
					571.147	6.54905e-05	0.0019	6.44575e-05	6.45115e-05	0.000598601	0.00243
					571.189	6.54377e-05	0.00185	6.44574e-05	6.45077e-05	0.000582198	0.00237
					571.231	6.53874e-05	0.00181	6.44572e-05	6.45041e-05	0.000566234	0.00232
					571.273	6.53396e-05	0.00177	6.44571e-05	6.45008e-05	0.000550698	0.00226
					571.315	6.52941e-05	0.00173	6.4457e-05	6.44977e-05	0.000535581	0.0022
					571.357	6.52507e-05	0.00169	6.44569e-05	6.44948e-05	0.000520875	0.00215
					571.399	6.52095e-05	0.00166	6.44568e-05	6.44921e-05	0.000506569	0.0021
					571.441	6.51703e-05	0.00162	6.44568e-05	6.44896e-05	0.000492657	0.00205
					571.483	6.51331e-05	0.00158	6.44567e-05	6.44872e-05	0.000479127	0.002
					571.526	6.50976e-05	0.00154	6.44566e-05	6.4485e-05	0.000465973	0.00195
					571.568	6.5064e-05	0.00151	6.44565e-05	6.4483e-05	0.000453186	0.0019
					571.61	6.5032e-05	0.00147	6.44565e-05	6.44811e-05	0.000440756	0.00185
					571.652	6.50015e-05	0.00144	6.44564e-05	6.44793e-05	0.000428676	0.0018
					571.694	6.49726e-05	0.00141	6.44564e-05	6.44776e-05	0.000416938	0.00176
					571.736	6.49452e-05	0.00137	6.44563e-05	6.44761e-05	0.000405533	0.00171
					571.778	6.49191e-05	0.00134	6.44563e-05	6.44746e-05	0.000394455	0.00167
					571.82	6.48944e-05	0.00131	6.44562e-05	6.44733e-05	0.000383694	0.00163
					571.862	6.48709e-05	0.00128	6.44562e-05	6.4472e-05	0.000373244	0.00159
					571.904	6.48485e-05	0.00125	6.44561e-05	6.44709e-05	0.000363097	0.00154
					571.946	6.48274e-05	0.00122	6.44561e-05	6.44698e-05	0.000353246	0.0015
					571.988	6.48073e-05	0.00119	6.44561e-05	6.44688e-05	0.000343683	0.00147
					572.03	6.47882e-05	0.00116	6.4456e-05	6.44678e-05	0.000334401	0.00143
					572.072	6.47701e-05	0.00113	6.4456e-05	6.44669e-05	0.000325394	0.00139
					572.114	6.4753e-05	0.0011	6.4456e-05	6.44661e-05	0.000316654	0.00135
					572.156	6.47367e-05	0.00107	6.44559e-05	6.44654e-05	0.000308176	0.00132
					572.198	6.47213e-05	0.00105	6.44559e-05	6.44647e-05	0.000299951	0.00128
					572.24	6.47067e-05	0.00102	6.44559e-05	6.4464e-05	0.000291975	0.00125
					572.282	6.46929e-05	0.000995575	6.44559e-05	6.44634e-05	0.000284239	0.00122
					572.324	6.46797e-05	0.000970555	6.44559e-05	6.44628e-05	0.000276739	0.00118
					572.366	6.46673e-05	0.000946069	6.44558e-05	6.44623e-05	0.000269468	0.00115
					572.408	6.46555e-05	0.00092211	6.44558e-05	6.44618e-05	0.000262421	0.00112
					572.45	6.46444e-05	0.000898672	6.44558e-05	6.44613e-05	0.00025559	0.00109
					572.492	6.46338e-05	0.000875746	6.44558e-05	6.44609e-05	0.000248971	0.00106
					572.535	6.46238e-05	0.000853327	6.44558e-05	6.44605e-05	0.000242558	0.00103
					572.577	6.46144e-05	0.000831408	6.44558e-05	6.44602e-05	0.000236346	0.001
					572.619	6.46054e-05	0.00080998	6.44557e-05	6.44598e-05	0.000230328	0.000976007
					572.661	6.45969e-05	0.000789038	6.44557e-05	6.44595e-05	0.0002245	0.000949228
					572.703	6.45889e-05	0.000768573	6.44557e-05	6.44592e-05	0.000218857	0.000923112
					572.745	6.45813e-05	0.000748579	6.44557e-05	6.44589e-05	0.000213393	0.000897646
					572.787	6.45741e-05	0.000729049	6.44557e-05	6.44587e-05	0.000208104	0.000872819
					572.829	6.45674e-05	0.000709974	6.44557e-05	6.44585e-05	0.000202985	0.000848618
					572.871	6.4561e-05	0.000691349	6.44557e-05	6.44582e-05	0.00019803	0.000825032
					572.913	6.45549e-05	0.000673166	6.44557e-05	6.4458e-05	0.000193236	0.000802049
					572.955	6.45492e-05	0.000655418	6.44557e-05	6.44579e-05	0.000188598	0.000779656
					572.997	6.45438e-05	0.000638097	6.44557e-05	6.44577e-05	0.000184111	0.000757843
					573.039	6.45386e-05	0.000621197	6.44557e-05	6.44575e-05	0.000179771	0.000736598
					573.081	6.45338e-05	0.00060471	6.44557e-05	6.44574e-05	0.000175574	0.000715908
					573.123	6.45293e-05	0.000588629	6.44557e-05	6.44572e-05	0.000171516	0.000695764
					573.165	6.45249e-05	0.000572946	6.44556e-05	6.44571e-05	0.000167593	0.000676154
					573.207	6.45209e-05	0.000557656	6.44556e-05	6.4457e-05	0.0001638	0.000657067
					573.249	6.4517e-05	0.00054275	6.44556e-05	6.44569e-05	0.000160134	0.000638492
					573.291	6.45134e-05	0.000528222	6.44556e-05	6.44568e-05	0.000156592	0.000620418
					573.333	6.451e-05	0.000514065	6.44556e-05	6.44567e-05	0.000153169	0.000602834
					573.375	6.45068e-05	0.000500272	6.44556e-05	6.44566e-05	0.000149862	0.000585731
					573.417	6.45037e-05	0.000486836	6.44556e-05	6.44565e-05	0.000146668	0.000569097
					573.459	6.45009e-05	0.000473749	6.44556e-05	6.44565e-05	0.000143582	0.000552922
					573.501	6.44982e-05	0.000461006	6.44556e-05	6.44564e-05	0.000140603	0.000537197
					573.544	6.44956e-05	0.0004486	6.44556e-05	6.44563e-05	0.000137726	0.000521911
					573.586	6.44932e-05	0.000436523	6.44556e-05	6.44563e-05	0.000134949	0.000507054
					573.628	6.44909e-05	0.00042477	6.44556e-05	6.44562e-05	0.000132268	0.000492618
					573.67	6.44888e-05	0.000413333	6.44556e-05	6.44562e-05	0.00012968	0.000478591
					573.712	6.44868e-05	0.000402206	6.44556e-05	6.44561e-05	0.000127183	0.000464965
					573.754	6.44849e-05	0.000391382	6.44556e-05	6.44561e-05	0.000124774	0.00045173
					573.796	6.44831e-05	0.000380856	6.44556e-05	6.4456e-05	0.000122449	0.000438878
					573.838	6.44814e-05	0.000370621	6.44556e-05	6.4456e-05	0.000120207	0.000426399
					573.88	6.44799e-05	0.000360671	6.44556e-05	6.4456e-05	0.000118045	0.000414285
					573.922	6.44784e-05	0.000350999	6.44556e-05	6.44559e-05	0.00011596	0.000402526
					573.964	6.4477e-05	0.000341599	6.44556e-05	6.44559e-05	0.000113949	0.000391114
					574.006	6.44757e-05	0.000332465	6.44556e-05	6.44559e-05	0.000112011	0.000380041
					574.048	6.44744e-05	0.000323592	6.44556e-05	6.44559e-05	0.000110142	0.000369298
					574.09	6.44733e-05	0.000314974	6.44556e-05	6.44558e-05	0.000108342	0.000358878
					574.132	6.44722e-05	0.000306604	6.44556e-05	6.44558e-05	0.000106606	0.000348772
					574.174	6.44711e-05	0.000298477	6.44556e-05	6.44558e-05	0.000104935	0.000338972
					574.216	6.44702e-05	0.000290587	6.44556e-05	6.44558e-05	0.000103324	0.00032947
					574.258	6.44692e-05	0.000282929	6.44556e-05	6.44558e-05	0.000101772	0.00032026
					574.3	6.44684e-05	0.000275498	6.44556e-05	6.44558e-05	0.000100278	0.000311333
					574.342	6.44676e-05	0.000268287	6.44556e-05	6.44557e-05	9.88392e-05	0.000302683
					574.384	6.44668e-05	0.000261292	6.44556e-05	6.44557e-05	9.74538e-05	0.000294301
					574.426	6.44661e-05	0.000254506	6.44556e-05	6.44557e-05	9.61201e-05	0.000286182
					574.468	6.44655e-05	0.000247927	6.44556e-05	6.44557e-05	9.48363e-05	0.000278317
					574.511	6.44648e-05	0.000241547	6.44556e-05	6.44557e-05	9.36007e-05	0.000270701
					574.553	6.44642e-05	0.000235362	6.44556e-05	6.44557e-05	9.24117e-05	0.000263327
					574.595	6.44637e-05	0.000229367	6.44556e-05	6.44557e-05	9.12678e-05	0.000256187
					574.637	6.44632e-05	0.000223558	6.44556e-05	6.44557e-05	9.01672e-05	0.000249277
					574.679	6.44627e-05	0.000217929	6.44556e-05	6.44557e-05	8.91087e-05	0.000242589
					574.721	6.44622e-05	0.000212476	6.44556e-05	6.44557e-05	8.80906e-05	0.000236118
					574.763	6.44618e-05	0.000207194	6.44556e-05	6.44557e-05	8.71116e-05	0.000229857
					574.805	6.44614e-05	0.00020208	6.44556e-05	6.44556e-05	8.61703e-05	0.0002238
					574.847	6.4461e-05	0.000197128	6.44556e-05	6.44556e-05	8.52654e-05	0.000217943
					574.889	6.44607e-05	0.000192334	6.44556e-05	6.44556e-05	8.43956e-05	0.000212279
					574.931	6.44603e-05	0.000187693	6.44556e-05	6.44556e-05	8.35596e-05	0.000206802
					574.973	6.446e-05	0.000183203	6.44556e-05	6.44556e-05	8.27563e-05	0.000201508
					575.015	6.44597e-05	0.000178858	6.44556e-05	6.44556e-05	8.19845e-05	0.000196391
					575.057	6.44595e-05	0.000174655	6.44556e-05	6.44556e-05	8.12431e-05	0.000191447
					575.099	6.44592e-05	0.00017059	6.44556e-05	6.44556e-05	8.05309e-05	0.000186669
					575.141	6.4459e-05	0.000166659	6.44556e-05	6.44556e-05	7.98469e-05	0.000182053
					575.183	6.44587e-05	0.000162858	6.44556e-05	6.44556e-05	7.91901e-05	0.000177595
					575.225	6.44585e-05	0.000159183	6.44556e-05	6.44556e-05	7.85595e-05	0.00017329
					575.267	6.44583e-05	0.000155631	6.44556e-05	6.44556e-05	7.79541e-05	0.000169132
					575.309	6.44582e-05	0.000152199	6.44556e-05	6.44556e-05	7.7373e-05	0.000165119
					575.351	6.4458e-05	0.000148883	6.44556e-05	6.44556e-05	7.68153e-05	0.000161245
					575.393	6.44578e-05	0.000145679	6.44556e-05	6.44556e-05	7.62801e-05	0.000157506
					575.435	6.44577e-05	0.000142585	6.44556e-05	6.44556e-05	7.57666e-05	0.000153898
					575.477	6.44575e-05	0.000139596	6.44556e-05	6.44556e-05	7.5274e-05	0.000150417
					575.52	6.44574e-05	0.000136711	6.44556e-05	6.44556e-05	7.48015e-05	0.000147059
					575.562	6.44573e-05	0.000133925	6.44556e-05	6.44556e-05	7.43484e-05	0.00014382
					575.604	6.44572e-05	0.000131237	6.44556e-05	6.44556e-05	7.39138e-05	0.000140697
					575.646	6.44571e-05	0.000128642	6.44556e-05	6.44556e-05	7.34972e-05	0.000137686
					575.688	6.4457e-05	0.000126139	6.44556e-05	6.44556e-05	7.30978e-05	0.000134783
					575.73	6.44569e-05	0.000123724	6.44556e-05	6.44556e-05	7.27149e-05	0.000131985
					575.772	6.44568e-05	0.000121395	6.44556e-05	6.44556e-05	7.2348e-05	0.000129288
					575.814	6.44567e-05	0.000119148	6.44556e-05	6.44556e-05	7.19964e-05	0.00012669
					575.856	6.44566e-05	0.000116982	6.44556e-05	6.44556e-05	7.16595e-05	0.000124187
					575.898	6.44566e-05	0.000114894	6.44556e-05	6.44556e-05	7.13368e-05	0.000121776
					575.94	6.44565e-05	0.000112881	6.44556e-05	6.44556e-05	7.10276e-05	0.000119454
					575.982	6.44564e-05	0.000110941	6.44556e-05	6.44556e-05	7.07316e-05	0.000117218
					576.024	6.44564e-05	0.000109072	6.44556e-05	6.44556e-05	7.0448e-05	0.000115066
					576.066	6.44563e-05	0.000107272	6.44556e-05	6.44556e-05	7.01766e-05	0.000112993
					576.108	6.44563e-05	0.000105537	6.44556e-05	6.44556e-05	6.99167e-05	0.000110999
					576.15	6.44562e-05	0.000103867	6.44556e-05	6.44556e-05	6.9668e-05	0.00010908
					576.192	6.44562e-05	0.000102259	6.44556e-05	6.44556e-05	6.94299e-05	0.000107234
					576.234	6.44561e-05	0.00010071	6.44556e-05	6.44556e-05	6.92021e-05	0.000105457
					576.276	6.44561e-05	9.92199e-05	6.44556e-05	6.44556e-05	6.89841e-05	0.000103749
					576.318	6.44561e-05	9.77855e-05	6.44556e-05	6.44556e-05	6.87756e-05	0.000102106
					576.36	6.4456e-05	9.64054e-05	6.44556e-05	6.44556e-05	6.85761e-05	0.000100526
					576.402	6.4456e-05	9.50775e-05	6.44556e-05	6.44556e-05	6.83853e-05	9.90077e-05
					576.444	6.4456e-05	9.38003e-05	6.44556e-05	6.44556e-05	6.82029e-05	9.7548e-05
					576.486	6.44559e-05	9.25719e-05	6.44556e-05	6.44556e-05	6.80285e-05	9.61451e-05
					576.529	6.44559e-05	9.13907e-05	6.44556e-05	6.44556e-05	6.78617e-05	9.47972e-05
					576.571	6.44559e-05	9.02551e-05	6.44556e-05	6.44556e-05	6.77023e-05	9.35021e-05
					576.613	6.44559e-05	8.91635e-05	6.44556e-05	6.44556e-05	6.755e-05	9.22582e-05
					576.655	6.44558e-05	8.81143e-05	6.44556e-05	6.44556e-05	6.74044e-05	9.10634e-05
					576.697	6.44558e-05	8.71062e-05	6.44556e-05	6.44556e-05	6.72653e-05	8.99162e-05
					576.739	6.44558e-05	8.61376e-05	6.44556e-05	6.44556e-05	6.71324e-05	8.88147e-05
					576.781	6.44558e-05	8.52072e-05	6.44556e-05	6.44556e-05	6.70055e-05	8.77573e-05
					576.823	6.44558e-05	8.43136e-05	6.44556e-05	6.44556e-05	6.68843e-05	8.67425e-05
					576.865	6.44558e-05	8.34555e-05	6.44556e-05	6.44556e-05	6.67685e-05	8.57686e-05
					576.907	6.44558e-05	8.26316e-05	6.44556e-05	6.44556e-05	6.6658e-05	8.48342e-05
					576.949	6.44557e-05	8.18408e-05	6.44556e-05	6.44556e-05	6.65524e-05	8.39378e-05
					576.991	6.44557e-05	8.10817e-05	6.44556e-05	6.44556e-05	6.64517e-05	8.30779e-05
					577.033	6.44557e-05	8.03533e-05	6.44556e-05	6.44556e-05	6.63556e-05	8.22534e-05
					577.075	6.44557e-05	7.96544e-05	6.44556e-05	6.44556e-05	6.62638e-05	8.14627e-05
					577.117	6.44557e-05	7.89839e-05	6.44556e-05	6.44556e-05	6.61763e-05	8.07047e-05
					577.159	6.44557e-05	7.83409e-05	6.44556e-05	6.44556e-05	6.60927e-05	7.99781e-05
					577.201	6.44557e-05	7.77242e-05	6.44556e-05	6.44556e-05	6.60131e-05	7.92818e-05
					577.243	6.44557e-05	7.7133e-05	6.44556e-05	6.44556e-05	6.59371e-05	7.86145e-05
					577.285	6.44557e-05	7.65661e-05	6.44556e-05	6.44556e-05	6.58646e-05	7.79753e-05
					577.327	6.44557e-05	7.60229e-05	6.44556e-05	6.44556e-05	6.57955e-05	7.73629e-05
					577.369	6.44557e-05	7.55022e-05	6.44556e-05	6.44556e-05	6.57296e-05	7.67763e-05
					577.411	6.44557e-05	7.50033e-05	6.44556e-05	6.44556e-05	6.56669e-05	7.62147e-05
					577.453	6.44556e-05	7.45254e-05	6.44556e-05	6.44556e-05	6.5607e-05	7.56769e-05
					577.495	6.44556e-05	7.40676e-05	6.44556e-05	6.44556e-05	6.555e-05	7.51621e-05
					577.538	6.44556e-05	7.36292e-05	6.44556e-05	6.44556e-05	6.54956e-05	7.46693e-05
					577.58	6.44556e-05	7.32095e-05	6.44556e-05	6.44556e-05	6.54439e-05	7.41978e-05
					577.622	6.44556e-05	7.28076e-05	6.44556e-05	6.44556e-05	6.53945e-05	7.37466e-05
					577.664	6.44556e-05	7.24229e-05	6.44556e-05	6.44556e-05	6.53476e-05	7.33149e-05
					577.706	6.44556e-05	7.20548e-05	6.44556e-05	6.44556e-05	6.53028e-05	7.2902e-05
					577.748	6.44556e-05	7.17025e-05	6.44556e-05	6.44556e-05	6.52602e-05	7.25072e-05
					577.79	6.44556e-05	7.13655e-05	6.44556e-05	6.44556e-05	6.52197e-05	7.21296e-05
					577.832	6.44556e-05	7.10431e-05	6.44556e-05	6.44556e-05	6.51811e-05	7.17686e-05
					577.874	6.44556e-05	7.07347e-05	6.44556e-05	6.44556e-05	6.51443e-05	7.14235e-05
					577.916	6.44556e-05	7.04399e-05	6.44556e-05	6.44556e-05	6.51093e-05	7.10937e-05
					577.958	6.44556e-05	7.0158e-05	6.44556e-05	6.44556e-05	6.50761e-05	7.07785e-05
					578	6.44556e-05	6.98885e-05	6.44556e-05	6.44556e-05	6.50444e-05	7.04774e-05
